# Supplementary material for: 1-Benzoyl-3,3-dinitro­azetidine
Source: Acta Crystallogr Sect E Struct Rep Online. 2009 Dec 4;66(Pt 1):o57. doi: 10.1107/S1600536809051290 (PMC2980018; doi:10.1107/S1600536809051290)
Supplement: Supplementary file 2 [file e-66-00o57-Isup2.hkl]

# 
# h,k,l, Fc-squared, Fo-squared, sigma(Fo-squared) and status flag 
# 
data_I
_shelx_title ' xb2571m in P2(1)/c' 
_shelx_refln_list_code          4 
_shelx_F_calc_maximum      108.80 
_exptl_crystal_F_000       520.00 
_reflns_d_resolution_high  0.8378 
 
loop_ 
 _symmetry_equiv_pos_as_xyz 
 'x, y, z' 
 '-x, y+1/2, -z+1/2' 
 '-x, -y, -z' 
 'x, -y-1/2, z-1/2' 
 
_cell_length_a    13.1757 
_cell_length_b     6.2344 
_cell_length_c    13.5224 
_cell_angle_alpha  90.000 
_cell_angle_beta   92.612 
_cell_angle_gamma  90.000 
 
_shelx_F_squared_multiplier     1.000 
 
loop_ 
 _refln_index_h 
 _refln_index_k 
 _refln_index_l 
 _refln_F_squared_calc 
 _refln_F_squared_meas 
 _refln_F_squared_sigma 
 _refln_observed_status 
   2   0   0      554.23      553.61     23.58 o 
   3   0   0      847.74      798.98     12.00 o 
   4   0   0     1975.20     1962.19     28.17 o 
   5   0   0       28.07       27.18      1.58 o 
   6   0   0      121.23      120.67      9.11 o 
   7   0   0      291.36      317.33      6.86 o 
   8   0   0      447.74      474.19      7.48 o 
   9   0   0       19.65       18.20      2.51 o 
  10   0   0       59.00       63.65      5.27 o 
  11   0   0       50.72       53.55      6.79 o 
  12   0   0        0.12        1.22      4.35 o 
  13   0   0      122.80      146.95      7.47 o 
  14   0   0      184.19      219.77     12.85 o 
  15   0   0       10.94       11.04      8.85 o 
   1   1   0     1034.32      958.08     13.72 o 
   2   1   0     7147.79     7140.61     60.82 o 
   3   1   0       73.63       68.18      1.35 o 
   4   1   0       22.50       21.74      1.21 o 
   5   1   0        3.72        2.55      0.94 o 
   6   1   0       32.97       31.50      1.78 o 
   7   1   0      134.28      147.36      2.89 o 
   8   1   0      427.25      445.35      9.35 o 
   9   1   0      185.77      198.21      3.94 o 
  10   1   0       81.09       89.62      5.58 o 
  11   1   0       10.10        8.95      2.49 o 
  12   1   0      186.38      216.96      7.66 o 
  13   1   0        7.12        8.65      4.13 o 
  14   1   0       37.63       41.58      5.29 o 
  15   1   0       21.11       27.17      5.45 o 
   0   2   0     3989.10     3850.52     70.15 o 
   1   2   0      534.68      521.25      8.44 o 
   2   2   0       96.80       91.56      1.85 o 
   3   2   0       72.89       68.58      2.95 o 
   4   2   0       10.89        9.89      0.96 o 
   5   2   0       30.68       34.90      2.24 o 
   6   2   0     1129.69     1135.23     11.16 o 
   7   2   0       74.16       65.68      2.89 o 
   8   2   0        8.91        6.63      1.70 o 
   9   2   0        4.86        3.50      1.98 o 
  10   2   0        0.24       -0.06      2.44 o 
  11   2   0        7.10        5.21      2.80 o 
  12   2   0        0.03       -0.29      3.30 o 
  13   2   0        8.65        7.11      4.25 o 
  14   2   0       24.22       24.83      7.53 o 
  15   2   0        0.23        1.82      7.27 o 
   1   3   0       46.57       59.70      2.53 o 
   2   3   0       52.71       56.41      2.62 o 
   3   3   0      233.77      224.40      3.56 o 
   4   3   0        0.00        0.18      1.24 o 
   5   3   0      100.82      112.71      4.79 o 
   6   3   0      152.75      156.34      3.65 o 
   7   3   0        0.05        1.16      1.42 o 
   8   3   0      143.58      143.07      4.11 o 
   9   3   0        0.10        0.90      2.92 o 
  10   3   0       10.77        9.79      3.49 o 
  11   3   0       15.85       16.73      3.98 o 
  12   3   0        8.97        4.41      4.19 o 
  13   3   0        2.71        1.46      4.89 o 
  14   3   0        1.16        0.61      5.34 o 
   0   4   0     1330.95     1419.04     20.29 o 
   1   4   0      400.15      399.22      6.72 o 
   2   4   0       83.39       80.23      2.49 o 
   3   4   0        4.57        4.41      1.63 o 
   4   4   0       66.13       67.42      2.70 o 
   5   4   0        0.03        0.27      1.90 o 
   6   4   0        0.11       -0.29      2.61 o 
   7   4   0        2.80        0.65      3.11 o 
   8   4   0       28.06       26.66      4.94 o 
   9   4   0        2.20        2.58      4.75 o 
  10   4   0       21.02       16.40      5.81 o 
  11   4   0       23.11       20.17      6.09 o 
  12   4   0       23.85       24.45      6.33 o 
  13   4   0       35.97       28.06      7.46 o 
   1   5   0       93.09       93.15      3.91 o 
   2   5   0       23.94       21.51      2.16 o 
   3   5   0       11.56        9.23      2.41 o 
   4   5   0       29.08       27.13      5.50 o 
   5   5   0      200.89      223.00     13.80 o 
   6   5   0       16.15       13.87      3.54 o 
   7   5   0       10.31       16.19      8.93 o 
   8   5   0        1.03       -0.25      3.50 o 
   9   5   0       49.98       48.28      7.59 o 
  10   5   0        6.09        1.56      6.71 o 
  11   5   0        2.17        2.18      7.37 o 
   0   6   0      344.76      385.15     17.54 o 
   1   6   0       76.21       80.45      4.16 o 
   2   6   0      215.56      231.98      7.34 o 
   3   6   0       67.82       71.06     12.93 o 
   4   6   0       46.81       46.57      5.34 o 
   5   6   0        0.12       -1.68      4.24 o 
   6   6   0        2.51        5.89      4.72 o 
   7   6   0        7.27       12.40      4.60 o 
   8   6   0       39.72       52.07     33.37 o 
   9   6   0        0.43        0.98      9.48 o 
   1   7   0       74.28       85.82     10.51 o 
   2   7   0        0.08       -0.87      4.85 o 
   3   7   0       43.79       40.96      5.66 o 
   4   7   0        2.74        4.10      5.22 o 
   5   7   0       11.17        6.37      5.64 o 
 -15   1   1       21.93       25.59      6.49 o 
 -14   1   1        0.46       -2.66      4.77 o 
 -13   1   1        0.77        0.23      3.96 o 
 -12   1   1       38.75       33.72      4.03 o 
 -11   1   1      184.39      209.93     11.14 o 
 -10   1   1        1.27        0.21      2.03 o 
  -9   1   1       46.87       48.37      5.87 o 
  -8   1   1        0.05        0.42      1.35 o 
  -7   1   1       85.00       87.54      2.29 o 
  -6   1   1      168.50      163.41      2.39 o 
  -5   1   1     2462.14     2472.85     30.96 o 
  -4   1   1      952.89      949.87     11.18 o 
  -3   1   1      618.15      613.18      9.35 o 
  -2   1   1      481.22      449.99      4.90 o 
  -1   1   1      284.44      289.65      3.12 o 
   0   1   1     1300.16     1186.24     13.31 o 
   1   1   1      647.66      589.11      6.70 o 
   2   1   1     3993.83     3993.27     37.64 o 
   3   1   1     1256.54     1203.57     12.51 o 
   4   1   1       97.99      102.51      2.81 o 
   5   1   1     2778.65     2800.39     28.30 o 
   6   1   1        4.33        2.94      1.18 o 
   7   1   1       39.76       46.22      2.60 o 
   8   1   1      178.01      177.83      5.94 o 
   9   1   1      305.91      319.73      5.60 o 
  10   1   1       24.04       22.73      4.81 o 
  11   1   1       38.86       29.52      6.88 o 
  12   1   1        7.48        4.18      2.72 o 
  13   1   1      113.16      127.44      5.85 o 
  14   1   1        0.39        0.26      4.26 o 
  15   1   1        0.06       -0.31      6.55 o 
 -15   2   1        0.68       -0.68      6.96 o 
 -14   2   1       23.71       19.32      6.84 o 
 -13   2   1        2.96        2.64      3.86 o 
 -12   2   1       53.53       60.91      5.27 o 
 -11   2   1       96.77      108.97      4.29 o 
 -10   2   1      146.68      150.63      5.47 o 
  -9   2   1        3.41        4.15      2.36 o 
  -8   2   1       85.80       88.00      3.50 o 
  -7   2   1      261.30      249.85      3.66 o 
  -6   2   1       70.83       72.34      1.87 o 
  -5   2   1      126.96      142.57      2.43 o 
  -4   2   1       10.66       11.02      0.98 o 
  -3   2   1     3625.67     3636.34     35.81 o 
  -2   2   1     1052.15     1056.84     11.05 o 
  -1   2   1       74.35       68.14      2.77 o 
   0   2   1     1409.95     1265.49     17.15 o 
   1   2   1     1975.98     1936.29     20.91 o 
   2   2   1     1796.33     1733.16     19.80 o 
   3   2   1     1166.27     1157.15     13.74 o 
   4   2   1      266.55      271.67      3.45 o 
   5   2   1       73.40       72.33      2.37 o 
   6   2   1      318.74      331.56      5.56 o 
   7   2   1       84.44       89.03      2.42 o 
   8   2   1       16.28       11.42      2.22 o 
   9   2   1       33.67       28.19      2.28 o 
  10   2   1        0.88       -0.11      2.15 o 
  11   2   1        0.34        0.11      2.88 o 
  12   2   1        9.08        7.09      3.99 o 
  13   2   1       55.37       56.36      5.38 o 
  14   2   1       26.43       22.13      5.09 o 
  15   2   1       13.83        4.00      7.31 o 
 -14   3   1        7.67        5.42      5.58 o 
 -13   3   1        1.85       -0.48      4.73 o 
 -12   3   1       11.43       11.91      4.38 o 
 -11   3   1       17.43        9.64      3.78 o 
 -10   3   1       57.53       59.92      5.44 o 
  -9   3   1        1.67        4.35      2.52 o 
  -8   3   1        3.49        2.44      2.04 o 
  -7   3   1       41.05       41.59      2.32 o 
  -6   3   1        5.71        4.71      1.37 o 
  -5   3   1      261.92      273.20      5.19 o 
  -4   3   1     1745.20     1766.07     16.25 o 
  -3   3   1       63.70       68.12      3.33 o 
  -2   3   1      693.92      736.66      8.09 o 
  -1   3   1      100.68      107.27      4.40 o 
   0   3   1      840.28      849.79     12.52 o 
   1   3   1     1201.21     1249.20     14.30 o 
   2   3   1        4.89        3.66      1.16 o 
   3   3   1      494.71      501.45     12.73 o 
   4   3   1      156.65      141.01      2.86 o 
   5   3   1        6.14        5.77      1.44 o 
   6   3   1       11.75        7.38      1.70 o 
   7   3   1       32.94       31.82      4.63 o 
   8   3   1        6.07        3.91      2.45 o 
   9   3   1       99.77      105.57      5.66 o 
  10   3   1      110.56       95.00      4.76 o 
  11   3   1       25.23       21.10      4.16 o 
  12   3   1       22.32       22.82      4.49 o 
  13   3   1       31.43       25.97      5.10 o 
  14   3   1        0.40        3.92      7.33 o 
 -13   4   1       37.01       37.59      5.86 o 
 -12   4   1       12.45        9.81      4.92 o 
 -11   4   1       13.31        7.17      4.59 o 
 -10   4   1      228.25      232.02      7.14 o 
  -9   4   1        4.76        2.52      2.61 o 
  -8   4   1      189.64      206.40     22.02 o 
  -7   4   1       29.15       32.22      3.47 o 
  -6   4   1       70.11       70.93      9.13 o 
  -5   4   1        1.05        1.04      2.28 o 
  -4   4   1       93.61      102.99      2.86 o 
  -3   4   1       57.06       60.70      2.91 o 
  -2   4   1      228.37      233.61      3.99 o 
  -1   4   1        1.95        4.34      1.49 o 
   0   4   1      398.23      377.77     25.70 o 
   1   4   1       28.78       29.00      2.04 o 
   2   4   1      204.26      199.49      4.05 o 
   3   4   1      713.85      732.97     12.07 o 
   4   4   1       26.69       31.15      2.32 o 
   5   4   1      325.07      344.97      5.99 o 
   6   4   1      142.97      145.13      3.94 o 
   7   4   1       37.81       33.57      4.42 o 
   8   4   1       12.32        3.42      4.48 o 
   9   4   1        4.12        5.45      4.52 o 
  10   4   1       12.40        5.72      5.21 o 
  11   4   1       14.09       12.91      5.84 o 
  12   4   1       31.55       17.89      6.35 o 
  13   4   1        1.02       -0.57      7.04 o 
 -11   5   1        0.06       -2.45      6.98 o 
 -10   5   1        0.69       -0.32      7.32 o 
  -9   5   1        5.03        4.24      4.57 o 
  -8   5   1      140.94      149.83     13.88 o 
  -7   5   1       53.49       52.95      4.63 o 
  -6   5   1       15.28        9.93      3.57 o 
  -5   5   1       34.72       27.33      3.68 o 
  -4   5   1        4.23        1.23      3.15 o 
  -3   5   1      241.00      268.34      7.30 o 
  -2   5   1        0.97       -0.01      1.97 o 
  -1   5   1      135.40      155.33      5.90 o 
   0   5   1       14.89        8.55      2.28 o 
   1   5   1       94.83       91.47      3.22 o 
   2   5   1       11.64        7.42      2.24 o 
   3   5   1      188.29      205.18      9.82 o 
   4   5   1        4.93        3.38      2.40 o 
   5   5   1       95.64      105.50      5.09 o 
   6   5   1      198.28      205.21     17.53 o 
   7   5   1       74.47       73.87     12.59 o 
   8   5   1        1.66        6.23      5.88 o 
   9   5   1       24.55       28.31      6.77 o 
  10   5   1        2.52        0.49      6.37 o 
  11   5   1       50.09       39.60      7.53 o 
  -9   6   1        6.65        4.55      5.83 o 
  -8   6   1       12.44        9.98      4.83 o 
  -7   6   1       13.56       16.42      5.15 o 
  -6   6   1       36.55       35.76      5.17 o 
  -5   6   1        8.49       11.77      4.07 o 
  -4   6   1        2.08        0.82      3.86 o 
  -3   6   1       28.90       35.16      4.17 o 
  -2   6   1       21.49       18.42      4.15 o 
  -1   6   1       32.49       24.26      8.14 o 
   0   6   1      145.13      140.89      4.82 o 
   1   6   1        1.24        0.23      2.56 o 
   2   6   1      128.25      132.84      6.47 o 
   3   6   1       11.24       12.20      3.96 o 
   4   6   1        6.23        2.91      4.10 o 
   5   6   1        5.41        5.33      4.44 o 
   6   6   1        0.62       -1.37      4.10 o 
   7   6   1        8.69        3.80      7.77 o 
   8   6   1       17.04       27.27     11.69 o 
   9   6   1        3.58       10.59      9.17 o 
  -5   7   1       13.87       18.68      5.21 o 
  -4   7   1        1.12        0.11      5.25 o 
  -3   7   1       10.25        8.85      5.32 o 
  -2   7   1       31.48       28.12      5.14 o 
  -1   7   1        0.30       -1.67      4.95 o 
   0   7   1       80.73       96.10     11.22 o 
   1   7   1        0.37        0.01      8.01 o 
   2   7   1       41.70       45.81      6.26 o 
   3   7   1       21.04       22.87      5.34 o 
   4   7   1        0.92        1.89      5.27 o 
   5   7   1       34.20       44.05      6.28 o 
 -15   0   2        0.98        2.09      8.11 o 
 -14   0   2        0.07       -1.86      7.97 o 
 -13   0   2        9.73        6.16      6.60 o 
 -12   0   2      750.68      791.52     23.60 o 
 -11   0   2        0.06        0.03      3.83 o 
 -10   0   2      527.75      543.56     11.67 o 
  -9   0   2      524.02      555.80     11.37 o 
  -8   0   2       32.15       31.83      2.90 o 
  -7   0   2      460.82      504.10      7.44 o 
  -6   0   2      311.51      313.43      5.14 o 
  -5   0   2     1550.50     1599.13     18.95 o 
  -4   0   2      327.54      298.15      5.23 o 
  -3   0   2        1.06       -1.08      0.72 o 
  -2   0   2     8248.59     8414.68    114.93 o 
  -1   0   2     1736.76     1746.43     24.41 o 
   0   0   2      213.16      199.40      4.29 o 
   1   0   2     3481.60     3282.57     59.97 o 
   2   0   2    11836.68    11981.17    151.96 o 
   3   0   2     5549.21     5652.54     77.58 o 
   4   0   2     5338.70     5330.16     58.74 o 
   5   0   2     1508.37     1469.96     17.41 o 
   6   0   2       11.41       12.04      1.62 o 
   7   0   2      286.85      295.23      5.29 o 
   8   0   2     1308.28     1390.64     45.34 o 
   9   0   2       69.76       72.46      4.09 o 
  10   0   2        9.91        5.83      2.60 o 
  11   0   2       45.49       45.04      3.62 o 
  12   0   2      111.82      117.83      6.29 o 
  13   0   2       65.07       88.57      6.59 o 
  14   0   2        0.01        2.19      5.39 o 
  15   0   2        7.29        5.89      6.59 o 
 -15   1   2       26.63       32.88      6.65 o 
 -14   1   2       44.71       46.16      9.35 o 
 -13   1   2       79.18       77.79      5.82 o 
 -12   1   2        1.72        0.56      3.61 o 
 -11   1   2      339.57      387.06      7.07 o 
 -10   1   2        1.31        0.94      2.45 o 
  -9   1   2      108.09      115.18      3.59 o 
  -8   1   2       47.45       47.84      6.14 o 
  -7   1   2      185.71      163.98      4.77 o 
  -6   1   2       13.01       14.21      1.01 o 
  -5   1   2      123.13      137.75      2.05 o 
  -4   1   2      353.99      343.36      4.23 o 
  -3   1   2      108.80      123.81      3.32 o 
  -2   1   2     6565.43     6487.05     74.56 o 
  -1   1   2     4657.52     4634.69     43.47 o 
   0   1   2     8766.33     8849.76     82.35 o 
   1   1   2     5965.35     6049.43     77.49 o 
   2   1   2     1273.02     1219.32     23.99 o 
   3   1   2     6822.37     6879.36     65.49 o 
   4   1   2     1493.02     1415.63     14.36 o 
   5   1   2      148.46      149.75      3.68 o 
   6   1   2     2106.45     2152.55     19.75 o 
   7   1   2      261.70      247.52      3.86 o 
   8   1   2       13.48       15.38      1.73 o 
   9   1   2        3.16        1.74      1.79 o 
  10   1   2        1.23        0.88      2.05 o 
  11   1   2       41.74       44.28      2.90 o 
  12   1   2       17.05       14.32      2.92 o 
  13   1   2       20.05       20.58      3.32 o 
  14   1   2        1.73       -0.03      6.06 o 
  15   1   2        2.43       -0.15      6.43 o 
 -15   2   2       12.42        9.64      5.81 o 
 -14   2   2        0.79       -2.54      4.82 o 
 -13   2   2        0.31       -0.93      3.92 o 
 -12   2   2       22.94       25.14      3.62 o 
 -11   2   2        1.03       -0.44      2.88 o 
 -10   2   2        5.76        2.98      2.69 o 
  -9   2   2       39.00       40.41      2.88 o 
  -8   2   2       73.12       82.45      3.21 o 
  -7   2   2       27.59       28.16      1.94 o 
  -6   2   2      611.65      632.91      7.22 o 
  -5   2   2       16.52       17.40      1.26 o 
  -4   2   2       37.11       36.24      3.32 o 
  -3   2   2     3633.81     3671.65     31.75 o 
  -2   2   2      586.74      539.96      7.99 o 
  -1   2   2      144.08      150.00      2.08 o 
   0   2   2     1599.02     1515.47     16.55 o 
   1   2   2      847.66      874.53     10.11 o 
   2   2   2      387.66      384.56      6.82 o 
   3   2   2      571.29      550.91      6.35 o 
   4   2   2       43.08       45.73      1.58 o 
   5   2   2        3.66        4.71      1.31 o 
   6   2   2       69.57       72.81      4.17 o 
   7   2   2      183.98      191.21      5.06 o 
   8   2   2      229.49      239.18      5.13 o 
   9   2   2       29.03       25.53      3.05 o 
  10   2   2        0.46       -0.02      2.51 o 
  11   2   2       18.29       17.21      3.04 o 
  12   2   2        9.63       12.51      4.10 o 
  13   2   2        2.82        0.73      4.45 o 
  14   2   2        0.08        0.71      5.09 o 
 -14   3   2        0.44       -0.07      5.38 o 
 -13   3   2       20.46       14.97      5.01 o 
 -12   3   2       19.44        8.54      4.47 o 
 -11   3   2       24.15       23.75      3.58 o 
 -10   3   2        7.04        4.22      2.87 o 
  -9   3   2        6.61        5.90      2.42 o 
  -8   3   2        0.02       -0.07      2.10 o 
  -7   3   2      262.56      253.59      8.75 o 
  -6   3   2      263.98      247.55      6.67 o 
  -5   3   2      158.81      182.46      3.86 o 
  -4   3   2       64.17       69.66      1.78 o 
  -3   3   2        5.04        4.70      1.04 o 
  -2   3   2       17.35       16.20      1.25 o 
  -1   3   2       12.61       12.42      1.37 o 
   0   3   2      538.41      556.99      9.26 o 
   1   3   2      487.15      512.05     14.75 o 
   2   3   2      605.47      590.48      6.78 o 
   3   3   2      220.18      226.51      3.48 o 
   4   3   2        0.01        0.81      1.36 o 
   5   3   2      258.42      259.77      6.92 o 
   6   3   2       42.19       35.15      2.62 o 
   7   3   2       44.55       42.91      4.99 o 
   8   3   2        5.48        3.91      2.51 o 
   9   3   2       40.37       44.12      3.50 o 
  10   3   2        0.05       -0.27      4.21 o 
  11   3   2       34.10       35.96     10.96 o 
  12   3   2        1.94       -0.34      5.66 o 
  13   3   2       16.77       10.73      6.42 o 
  14   3   2        4.13        4.67      7.03 o 
 -13   4   2        2.41       -0.19      5.61 o 
 -12   4   2       20.82       22.97      5.02 o 
 -11   4   2       48.32       50.28      5.31 o 
 -10   4   2       43.81       36.21      3.56 o 
  -9   4   2        3.33        2.76      2.85 o 
  -8   4   2      129.04      118.60      6.67 o 
  -7   4   2        7.02        5.20      2.32 o 
  -6   4   2        9.97        7.76      2.18 o 
  -5   4   2        5.48        5.03      2.49 o 
  -4   4   2        3.05        3.96      2.92 o 
  -3   4   2        8.52        9.83      1.56 o 
  -2   4   2      499.61      486.62      6.23 o 
  -1   4   2       31.42       24.59      1.80 o 
   0   4   2        0.88       -0.01      1.59 o 
   1   4   2       15.96       15.35      1.87 o 
   2   4   2        0.39       -0.19      1.68 o 
   3   4   2      184.33      191.54      4.24 o 
   4   4   2      139.47      137.95      4.77 o 
   5   4   2      433.72      440.12      7.60 o 
   6   4   2      325.56      350.58      6.90 o 
   7   4   2        0.04        0.09      2.69 o 
   8   4   2       35.85       35.07      5.08 o 
   9   4   2        5.82        3.97      5.13 o 
  10   4   2        3.77        1.88      5.28 o 
  11   4   2        9.94        7.48      5.98 o 
  12   4   2        9.78        2.56      6.16 o 
  13   4   2        0.97        0.71      7.24 o 
 -11   5   2        6.22        0.46      7.76 o 
 -10   5   2       12.60       13.02      5.12 o 
  -9   5   2       18.63       10.51      4.29 o 
  -8   5   2       33.48       31.82      6.62 o 
  -7   5   2        1.73        0.47      3.48 o 
  -6   5   2       14.20       12.54      3.97 o 
  -5   5   2       15.84       17.39      3.64 o 
  -4   5   2        0.64        1.88      3.01 o 
  -3   5   2       70.18       78.41      4.11 o 
  -2   5   2      176.09      170.09      6.25 o 
  -1   5   2      131.20      137.44      3.61 o 
   0   5   2        9.18        2.54      2.20 o 
   1   5   2      167.12      157.51      4.37 o 
   2   5   2       17.54       17.51      3.45 o 
   3   5   2      934.76      981.18     17.15 o 
   4   5   2      154.57      148.28      9.60 o 
   5   5   2        2.86        2.60      2.38 o 
   6   5   2       26.75       20.07      5.30 o 
   7   5   2        1.64        0.90      4.93 o 
   8   5   2       22.73       27.35      5.75 o 
   9   5   2        2.08        1.77      6.02 o 
  10   5   2        7.76        8.60      6.41 o 
  11   5   2        0.03       -1.66      7.29 o 
  -9   6   2       28.00       27.07      6.11 o 
  -8   6   2        0.91       -2.60      4.91 o 
  -7   6   2        0.12        1.04      4.31 o 
  -6   6   2       22.23       13.79      6.22 o 
  -5   6   2      102.77       98.59      7.11 o 
  -4   6   2       24.82       22.83      4.24 o 
  -3   6   2        0.05        0.63      3.96 o 
  -2   6   2        0.38        2.48      4.04 o 
  -1   6   2       43.70       42.99      4.42 o 
   0   6   2        0.01       -0.51      3.63 o 
   1   6   2        5.30        8.14      2.85 o 
   2   6   2       20.70       25.88      3.18 o 
   3   6   2       37.99       39.21      3.53 o 
   4   6   2      168.94      170.86      6.77 o 
   5   6   2      103.15      105.47     12.62 o 
   6   6   2        0.35        1.57      6.55 o 
   7   6   2        0.02       -2.27      6.60 o 
   8   6   2        1.95        4.01      7.54 o 
  -5   7   2        6.98        9.72      5.87 o 
  -4   7   2        0.16        0.78      5.54 o 
  -3   7   2       11.69       22.11      5.48 o 
  -2   7   2       15.78       13.78      5.46 o 
  -1   7   2       36.67       28.88      5.74 o 
   0   7   2       35.72       44.08      5.97 o 
   2   7   2        0.59       -0.85      8.14 o 
   3   7   2      152.59      175.94      7.53 o 
   4   7   2        0.01        0.64      5.06 o 
 -15   1   3        5.53        6.90      6.73 o 
 -14   1   3       15.13       15.13      5.91 o 
 -13   1   3       18.93       18.44      5.47 o 
 -12   1   3       46.92       48.66      5.07 o 
 -11   1   3        0.46        1.76      2.93 o 
 -10   1   3      640.42      674.42      9.51 o 
  -9   1   3       45.04       49.88      2.92 o 
  -8   1   3       12.09        8.12      1.70 o 
  -7   1   3      821.75      896.11      9.63 o 
  -6   1   3        1.99        1.07      1.01 o 
  -5   1   3      277.87      280.88      4.64 o 
  -4   1   3     2158.31     2141.39     24.20 o 
  -3   1   3      173.80      170.99      3.35 o 
  -2   1   3      914.94      911.16     11.63 o 
  -1   1   3      591.91      572.31      6.32 o 
   0   1   3      514.24      482.02      5.42 o 
   1   1   3      522.60      522.60      6.64 o 
   2   1   3     4090.36     4191.33     44.43 o 
   3   1   3     2989.98     2954.78     38.89 o 
   4   1   3     2352.51     2315.26     22.71 o 
   5   1   3      188.42      197.64      3.35 o 
   6   1   3     1377.38     1431.59     25.61 o 
   7   1   3       56.43       60.20      2.87 o 
   8   1   3      247.93      254.04      4.25 o 
   9   1   3        2.93        4.13      2.17 o 
  10   1   3        1.41        1.44      2.12 o 
  11   1   3       30.19       27.60      2.69 o 
  12   1   3       72.91       64.91      3.49 o 
  13   1   3       38.02       32.01      3.88 o 
  14   1   3        2.60        2.47      5.86 o 
  15   1   3        3.97        0.96      6.09 o 
 -14   2   3        4.95        4.79      5.21 o 
 -13   2   3        0.18       -0.17      4.31 o 
 -12   2   3       23.14       18.01      3.68 o 
 -11   2   3       14.93        9.08      3.33 o 
 -10   2   3      161.39      161.21      6.36 o 
  -9   2   3       11.53        8.53      2.20 o 
  -8   2   3       11.84        7.54      1.90 o 
  -7   2   3       94.98       99.22      2.89 o 
  -6   2   3     1055.35     1052.99     14.16 o 
  -5   2   3      132.49      124.01      5.78 o 
  -4   2   3       87.76       74.51      6.50 o 
  -3   2   3        6.23        6.81      1.27 o 
  -2   2   3      796.19      763.52     13.17 o 
  -1   2   3     2962.97     2932.28     25.73 o 
   0   2   3        2.68        1.26      0.81 o 
   1   2   3     1008.94      992.32     11.68 o 
   2   2   3     2646.50     2552.29     27.92 o 
   3   2   3       71.44       67.61      2.28 o 
   4   2   3      943.23      884.56      9.67 o 
   5   2   3      159.99      166.67      3.69 o 
   6   2   3      117.44      114.53      3.60 o 
   7   2   3      265.86      262.84      4.59 o 
   8   2   3       66.54       65.58      3.43 o 
   9   2   3       56.64       59.72      3.62 o 
  10   2   3       10.68        6.84      3.05 o 
  11   2   3       11.88       13.39      3.64 o 
  12   2   3       16.23       16.04      4.02 o 
  13   2   3       33.84       34.64      6.58 o 
  14   2   3        3.43       -0.39      6.50 o 
 -14   3   3        4.24        3.04      6.56 o 
 -13   3   3        2.51       -0.50      4.77 o 
 -12   3   3        5.11        2.64      3.81 o 
 -11   3   3        0.02        1.70      3.22 o 
 -10   3   3      109.93      105.43      3.99 o 
  -9   3   3      172.35      166.25      4.40 o 
  -8   3   3      106.65      110.80      3.50 o 
  -7   3   3      161.60      149.13      8.26 o 
  -6   3   3       49.55       52.98      2.91 o 
  -5   3   3      146.38      166.80      5.85 o 
  -4   3   3       20.51       21.39      2.17 o 
  -3   3   3      105.59      111.73      4.27 o 
  -2   3   3       17.71       13.76      1.13 o 
  -1   3   3     1690.26     1750.64     17.59 o 
   0   3   3      298.01      318.28      7.69 o 
   1   3   3      421.91      426.96      6.32 o 
   2   3   3       38.06       38.23      2.19 o 
   3   3   3      132.22      129.15      3.56 o 
   4   3   3      821.28      821.84     13.70 o 
   5   3   3       36.43       32.30      2.52 o 
   6   3   3       25.04       24.66      2.85 o 
   7   3   3        3.88        2.34      2.40 o 
   8   3   3        2.03        1.18      2.63 o 
   9   3   3        0.65        0.31      2.96 o 
  10   3   3       10.73        7.45      3.38 o 
  11   3   3       19.10       14.71      5.47 o 
  12   3   3       30.95       26.05      8.98 o 
  13   3   3       40.14       37.70      6.96 o 
 -13   4   3        4.16        3.99      5.53 o 
 -12   4   3       22.72       17.62      5.30 o 
 -11   4   3       10.52        8.61      4.57 o 
 -10   4   3        0.80       -0.30      3.38 o 
  -9   4   3       52.95       43.11      3.65 o 
  -8   4   3       85.58       79.88      5.33 o 
  -7   4   3       28.94       25.42      2.66 o 
  -6   4   3      177.88      179.54      4.52 o 
  -5   4   3       75.19       76.84      3.51 o 
  -4   4   3       38.18       43.26      6.75 o 
  -3   4   3      528.91      548.66     11.83 o 
  -2   4   3      400.01      413.29      5.60 o 
  -1   4   3      439.87      436.97      6.79 o 
   0   4   3        0.70        2.09      1.65 o 
   1   4   3       87.91       93.81      3.80 o 
   2   4   3        0.26        0.30      1.55 o 
   3   4   3        4.11        4.32      2.26 o 
   4   4   3      367.54      380.76     11.11 o 
   5   4   3      811.23      789.60     11.31 o 
   6   4   3        7.63        3.58      2.66 o 
   7   4   3       13.17        5.09      2.93 o 
   8   4   3       29.22       26.15      3.38 o 
   9   4   3        0.04        1.23      4.66 o 
  10   4   3       55.63       51.03      9.58 o 
  11   4   3       47.63       55.83     19.19 o 
  12   4   3        3.17       -0.40      6.07 o 
 -11   5   3        1.37        0.50      5.50 o 
 -10   5   3        2.15        3.32      4.65 o 
  -9   5   3       24.08       23.93      5.84 o 
  -8   5   3        6.51        3.93      4.20 o 
  -7   5   3       44.57       54.69     16.77 o 
  -6   5   3      129.02      122.60      5.73 o 
  -5   5   3        2.76        0.97      3.29 o 
  -4   5   3        3.10        1.99      3.66 o 
  -3   5   3       70.72       77.86      4.82 o 
  -2   5   3      135.28      151.57      7.27 o 
  -1   5   3      146.64      157.14      4.72 o 
   0   5   3      206.60      238.80      4.80 o 
   1   5   3        5.35        3.33      2.22 o 
   2   5   3       71.83       72.28      3.28 o 
   3   5   3      233.51      232.76     11.66 o 
   4   5   3      184.76      198.93      8.54 o 
   5   5   3        3.86        1.37      3.02 o 
   6   5   3        2.06        1.35      3.21 o 
   7   5   3       67.12       55.43      6.09 o 
   8   5   3       22.03       20.39      5.65 o 
   9   5   3       13.75       15.09      6.36 o 
  10   5   3        4.15        3.70      6.71 o 
  11   5   3        1.17        1.25      7.39 o 
  -8   6   3        0.60       -0.28      4.99 o 
  -7   6   3       10.83        4.34      4.68 o 
  -6   6   3       15.41       11.59      5.01 o 
  -5   6   3       61.80       55.82      5.37 o 
  -4   6   3        6.91        8.30      6.09 o 
  -3   6   3        9.40        8.91      4.24 o 
  -2   6   3        1.26        0.38      4.97 o 
  -1   6   3        3.65        1.57      4.58 o 
   0   6   3        0.20        0.97      4.42 o 
   1   6   3        0.88        1.11      3.67 o 
   2   6   3        9.26        7.14      3.47 o 
   3   6   3       29.45       25.78      5.43 o 
   4   6   3        0.11        1.38      5.40 o 
   5   6   3      113.74      124.92      7.79 o 
   6   6   3        8.80       10.67      6.41 o 
   7   6   3        0.91        3.44      6.44 o 
   8   6   3       20.64       23.09      6.96 o 
  -4   7   3       61.47       86.67      7.20 o 
  -3   7   3       35.58       32.74      6.26 o 
  -2   7   3        5.73        8.94      5.77 o 
  -1   7   3        0.05        2.49      5.40 o 
   0   7   3       49.78       54.22      6.53 o 
   1   7   3        0.88       -0.78      6.54 o 
   2   7   3        2.35        5.52      8.90 o 
   3   7   3       35.88       25.51      8.85 o 
   4   7   3       37.52       46.27      7.80 o 
 -15   0   4       14.57       11.09      8.93 o 
 -14   0   4        0.67       -1.18      7.64 o 
 -13   0   4        0.89        1.91      7.03 o 
 -12   0   4      459.52      488.84     18.22 o 
 -11   0   4      521.38      567.55     19.25 o 
 -10   0   4       43.17       33.59      6.41 o 
  -9   0   4      300.57      314.01     15.13 o 
  -8   0   4        0.05        1.46      2.21 o 
  -7   0   4      110.62      101.89      2.88 o 
  -6   0   4      839.02      883.84     13.85 o 
  -5   0   4     5447.05     5876.08     81.23 o 
  -4   0   4      993.32     1121.77     16.70 o 
  -3   0   4     1536.64     1484.46     21.54 o 
  -2   0   4     1236.97     1157.61     17.09 o 
  -1   0   4      507.42      547.15     15.41 o 
   0   0   4       80.95       80.93      5.74 o 
   2   0   4     5272.35     5109.77     93.49 o 
   3   0   4      174.62      132.37      5.26 o 
   4   0   4      263.09      217.12      7.02 o 
   5   0   4      538.45      470.05     12.05 o 
   6   0   4     1908.87     1853.18     37.40 o 
   7   0   4        0.92       -0.55      2.14 o 
   8   0   4       24.43       32.06      3.23 o 
   9   0   4      270.92      278.24      5.94 o 
  10   0   4       11.08        7.15      3.43 o 
  11   0   4        9.48        3.10      3.68 o 
  12   0   4       17.67       14.77      4.78 o 
  13   0   4        3.84        1.10      4.59 o 
  14   0   4        9.18        1.04      8.16 o 
  15   0   4       13.09       11.67     10.68 o 
 -15   1   4        5.08        1.52      6.20 o 
 -14   1   4       23.53       23.57      6.01 o 
 -13   1   4        0.56       -0.36      4.95 o 
 -12   1   4       50.57       52.20      5.43 o 
 -11   1   4      115.83      116.95      6.27 o 
 -10   1   4      174.56      188.71      5.61 o 
  -9   1   4      211.35      209.11      5.73 o 
  -8   1   4       15.62       16.82      1.99 o 
  -7   1   4      170.65      154.26      4.83 o 
  -6   1   4      601.26      644.20      9.18 o 
  -5   1   4      112.20      141.14      2.71 o 
  -4   1   4       19.26       19.32      2.33 o 
  -3   1   4     1210.78     1225.16     12.77 o 
  -2   1   4      173.50      182.72     10.02 o 
  -1   1   4      351.89      327.09      4.20 o 
   0   1   4       68.12       59.69      2.34 o 
   1   1   4     4417.33     4452.89     42.11 o 
   2   1   4     3538.41     3566.96     34.22 o 
   3   1   4     1084.28     1073.71     12.73 o 
   4   1   4        3.96        1.89      1.44 o 
   5   1   4       26.79       23.42      2.62 o 
   6   1   4       25.10       24.47      2.23 o 
   7   1   4       74.25       65.21      3.29 o 
   8   1   4        8.61        5.68      1.98 o 
   9   1   4      252.22      272.97      6.47 o 
  10   1   4        0.18       -0.57      2.42 o 
  11   1   4       87.37       86.69      3.87 o 
  12   1   4        6.51        6.72      3.77 o 
  13   1   4        9.17        9.01      4.35 o 
  14   1   4        0.74        0.95      4.82 o 
 -14   2   4        5.91        6.70      5.83 o 
 -13   2   4        0.06       -1.47      4.72 o 
 -12   2   4       27.93       20.95      3.74 o 
 -11   2   4       83.29       85.11      6.28 o 
 -10   2   4      101.80       95.71      3.60 o 
  -9   2   4       19.78       20.65      3.26 o 
  -8   2   4       91.27      102.05      3.61 o 
  -7   2   4        0.62       -0.28      2.02 o 
  -6   2   4       43.42       46.63      2.83 o 
  -5   2   4        0.00        0.57      1.53 o 
  -4   2   4        3.56        2.43      1.56 o 
  -3   2   4        6.43        4.09      2.74 o 
  -2   2   4     1050.94     1019.84      9.63 o 
  -1   2   4      123.60      119.66      3.31 o 
   0   2   4      791.33      864.37      8.49 o 
   1   2   4      232.39      240.63      3.83 o 
   2   2   4      410.90      404.73      6.02 o 
   3   2   4     1537.76     1550.42     17.97 o 
   4   2   4       75.88       67.28      2.64 o 
   5   2   4      432.47      455.04      9.74 o 
   6   2   4       29.97       26.69      3.79 o 
   7   2   4        0.70       -0.25      2.13 o 
   8   2   4       75.04       76.48      7.09 o 
   9   2   4       43.60       55.66      3.51 o 
  10   2   4       42.37       41.63      3.83 o 
  11   2   4       27.50       31.91      4.02 o 
  12   2   4        9.78        7.67      4.08 o 
  13   2   4        0.52        0.32      5.80 o 
  14   2   4        5.71        6.98      6.53 o 
 -14   3   4        0.50        1.71      6.50 o 
 -13   3   4        8.55        5.12      4.35 o 
 -12   3   4        1.19        0.34      3.84 o 
 -11   3   4        5.92        2.50      2.91 o 
 -10   3   4       33.63       30.97      3.19 o 
  -9   3   4       33.11       27.17      2.73 o 
  -8   3   4        0.00       -0.68      2.15 o 
  -7   3   4       61.62       57.18      3.19 o 
  -6   3   4       38.47       35.18      2.72 o 
  -5   3   4       66.72       61.82      3.69 o 
  -4   3   4       29.70       22.73      7.55 o 
  -3   3   4      184.25      177.69      3.69 o 
  -2   3   4       34.72       35.58      1.66 o 
  -1   3   4      227.28      244.84      3.78 o 
   0   3   4      253.42      258.91      4.59 o 
   1   3   4       35.47       37.00      3.37 o 
   2   3   4       46.20       39.35      3.61 o 
   3   3   4      783.19      764.42     10.28 o 
   4   3   4      368.39      359.44      6.31 o 
   5   3   4      468.29      499.20      7.97 o 
   6   3   4      116.83      124.39      4.03 o 
   7   3   4       69.55       64.96      3.55 o 
   8   3   4       29.89       30.27      3.21 o 
   9   3   4        3.13       -0.20      3.14 o 
  10   3   4        0.26        0.50      3.39 o 
  11   3   4        7.10        3.64      5.37 o 
  12   3   4        0.00       -1.73      6.08 o 
  13   3   4        1.25       -0.47      6.44 o 
 -12   4   4       34.81       34.00      5.48 o 
 -11   4   4       46.40       44.33      5.41 o 
 -10   4   4        5.33        5.97      3.30 o 
  -9   4   4        3.73        2.40      2.81 o 
  -8   4   4       93.88       98.29      6.06 o 
  -7   4   4       77.00       70.52      6.01 o 
  -6   4   4        5.97        5.69      2.78 o 
  -5   4   4        0.05       -0.56      2.29 o 
  -4   4   4      221.53      212.91      7.17 o 
  -3   4   4       43.80       41.88      4.18 o 
  -2   4   4       53.54       52.98      3.20 o 
  -1   4   4        0.08        0.09      1.92 o 
   0   4   4        0.96        3.84      2.02 o 
   1   4   4       53.54       57.70      3.06 o 
   2   4   4      290.38      273.97     20.06 o 
   3   4   4        0.06        0.44      2.44 o 
   4   4   4       29.30       23.05      3.20 o 
   5   4   4      144.46      139.36      4.52 o 
   6   4   4      708.76      754.92     17.19 o 
   7   4   4       33.63       19.45      3.25 o 
   8   4   4        0.06        1.01      2.99 o 
   9   4   4        6.95        3.06      4.94 o 
  10   4   4        4.60        1.30      5.60 o 
  11   4   4        8.71        5.70      6.03 o 
  12   4   4        1.73        1.20      6.30 o 
 -11   5   4       27.72       28.24      4.80 o 
 -10   5   4       68.64       76.60     11.98 o 
  -9   5   4       22.02       17.79      3.83 o 
  -8   5   4       17.33       15.23      3.76 o 
  -7   5   4      113.19      110.52     11.52 o 
  -6   5   4       96.24       96.38      4.88 o 
  -5   5   4       43.70       41.95      4.68 o 
  -4   5   4       10.39        9.88      3.72 o 
  -3   5   4       11.32        3.99      3.82 o 
  -2   5   4       58.10       50.36      4.56 o 
  -1   5   4        9.87       13.45      3.10 o 
   0   5   4       22.66       24.14      3.37 o 
   1   5   4      171.43      183.64      4.98 o 
   2   5   4      274.99      256.63      6.10 o 
   3   5   4      107.55      106.00      4.44 o 
   4   5   4       77.42       88.35     10.77 o 
   5   5   4      112.28      100.80      4.46 o 
   6   5   4       25.24       29.16      3.84 o 
   7   5   4        1.74       -0.31      5.56 o 
   8   5   4       21.85       29.43      8.13 o 
   9   5   4       29.02       22.89      6.51 o 
  10   5   4        7.64        4.46      6.60 o 
  -8   6   4       60.01       60.02      6.49 o 
  -7   6   4       48.80       56.86      5.90 o 
  -6   6   4        7.21        2.53      4.78 o 
  -5   6   4        0.59        0.38      4.53 o 
  -4   6   4        7.71        0.97      5.04 o 
  -3   6   4       35.27       35.77      5.77 o 
  -2   6   4        0.15       -2.47      4.77 o 
  -1   6   4      131.76      110.24      6.73 o 
   0   6   4        2.63        0.30      4.26 o 
   1   6   4       32.54       21.66      6.38 o 
   2   6   4        3.17        4.92      4.08 o 
   3   6   4        3.86        1.00      3.42 o 
   4   6   4        0.15       -0.28      3.66 o 
   5   6   4       72.03       64.96      8.78 o 
   6   6   4       16.67       13.51      6.06 o 
   7   6   4       10.15        2.30      6.83 o 
   8   6   4        0.93        2.27      7.26 o 
  -3   7   4        4.31        0.69      6.02 o 
  -2   7   4        5.22        0.34      5.81 o 
  -1   7   4        6.46        9.43      6.96 o 
   0   7   4        8.10        9.79      7.32 o 
   1   7   4       24.99       34.39      6.55 o 
   2   7   4       64.60       85.97      8.37 o 
   3   7   4       16.28       11.13      9.40 o 
 -15   1   5        0.24        1.85      6.46 o 
 -14   1   5        0.31        0.98      5.98 o 
 -13   1   5        0.50        0.38      5.38 o 
 -12   1   5       72.10       65.47     10.11 o 
 -11   1   5       88.87      102.42      5.91 o 
 -10   1   5      392.08      404.96      7.21 o 
  -9   1   5      153.16      163.33      4.66 o 
  -8   1   5      254.94      253.14     12.00 o 
  -7   1   5        1.87        0.43      1.87 o 
  -6   1   5        0.70       -0.20      1.42 o 
  -5   1   5      195.11      217.54      4.17 o 
  -4   1   5       59.05       62.71      2.69 o 
  -3   1   5       13.62       12.01      1.05 o 
  -2   1   5     1885.15     1916.71     23.92 o 
  -1   1   5     3063.74     3008.39     30.18 o 
   0   1   5      225.15      231.80      3.70 o 
   1   1   5      816.87      812.57     16.60 o 
   2   1   5     1197.14     1235.07     12.85 o 
   3   1   5      503.26      487.68     11.19 o 
   4   1   5        4.11        2.72      1.59 o 
   5   1   5      680.76      703.38      9.58 o 
   6   1   5       76.90       70.60      8.06 o 
   7   1   5      106.83      111.12      3.81 o 
   8   1   5      280.15      311.88      8.64 o 
   9   1   5       15.81       19.53      3.13 o 
  10   1   5        2.86        3.36      3.16 o 
  11   1   5       12.66       13.04      3.86 o 
  12   1   5       30.96       33.29      4.55 o 
  13   1   5        6.50        6.50      4.64 o 
  14   1   5        0.01       -0.60      4.79 o 
 -14   2   5       22.03       12.82      6.15 o 
 -13   2   5        6.18        3.20      5.34 o 
 -12   2   5        0.05        1.28      4.14 o 
 -11   2   5       72.72       72.19      3.46 o 
 -10   2   5      120.83      117.96      6.02 o 
  -9   2   5      153.84      157.48      4.11 o 
  -8   2   5      206.06      196.83      5.20 o 
  -7   2   5        4.39        5.68      2.09 o 
  -6   2   5       28.82       25.41      2.95 o 
  -5   2   5      420.19      426.86      9.48 o 
  -4   2   5       17.16       15.90      2.85 o 
  -3   2   5      876.28      795.28     20.04 o 
  -2   2   5      323.07      311.95      5.55 o 
  -1   2   5       36.30       30.89      1.49 o 
   0   2   5       24.27       24.74      1.69 o 
   1   2   5        0.94        1.67      1.06 o 
   2   2   5      729.69      746.84      9.69 o 
   3   2   5      422.84      414.70      6.52 o 
   4   2   5       23.59       19.78      5.28 o 
   5   2   5      568.63      562.45     18.07 o 
   6   2   5       10.73       12.77      2.42 o 
   7   2   5      280.11      288.69      6.14 o 
   8   2   5      128.66      126.51      8.26 o 
   9   2   5       23.74       19.04      3.07 o 
  10   2   5      163.30      163.17      5.44 o 
  11   2   5       92.29       94.02     12.77 o 
  12   2   5       21.92       18.07      4.25 o 
  13   2   5        1.40        0.54      4.66 o 
  14   2   5        1.20        0.49      6.84 o 
 -13   3   5       37.80       40.00      8.14 o 
 -12   3   5       40.02       36.96      4.42 o 
 -11   3   5       15.47        7.38      3.36 o 
 -10   3   5       88.82       75.54      3.75 o 
  -9   3   5        3.00        2.19      2.55 o 
  -8   3   5      254.47      257.21      6.47 o 
  -7   3   5       11.19        8.86      2.54 o 
  -6   3   5        9.24        8.58      3.19 o 
  -5   3   5      543.41      536.56      8.88 o 
  -4   3   5      205.37      213.74      6.42 o 
  -3   3   5      410.71      392.24      5.55 o 
  -2   3   5     1465.92     1474.89     13.92 o 
  -1   3   5      267.39      259.24      4.13 o 
   0   3   5       53.49       50.00      1.79 o 
   1   3   5     1571.81     1617.46     18.87 o 
   2   3   5      984.02      957.61     12.30 o 
   3   3   5      246.75      253.93      9.59 o 
   4   3   5       53.22       51.06      4.42 o 
   5   3   5       92.96       85.76      3.73 o 
   6   3   5       38.15       41.29      3.21 o 
   7   3   5       98.29       98.98      4.27 o 
   8   3   5      148.57      142.80      4.86 o 
   9   3   5       31.29       29.95      3.63 o 
  10   3   5       27.42       17.55      5.11 o 
  11   3   5        8.62       13.30      4.28 o 
  12   3   5       25.94       23.20      6.26 o 
  13   3   5        0.02        1.04      6.84 o 
 -12   4   5        3.49        1.57      4.49 o 
 -11   4   5       45.27       51.60      4.24 o 
 -10   4   5        2.88        1.18      3.13 o 
  -9   4   5      103.16       97.60      7.11 o 
  -8   4   5        7.06        8.23      2.83 o 
  -7   4   5      301.73      296.60     11.10 o 
  -6   4   5       57.59       48.01      3.48 o 
  -5   4   5       52.88       44.39      5.48 o 
  -4   4   5       41.67       38.35      3.04 o 
  -3   4   5      181.14      177.15      4.86 o 
  -2   4   5      170.18      182.50      7.09 o 
  -1   4   5       16.40       15.39      3.41 o 
   0   4   5      182.31      202.02      4.82 o 
   1   4   5        0.27        1.22      2.38 o 
   2   4   5      104.39       95.82      5.70 o 
   3   4   5      112.98      101.19      3.97 o 
   4   4   5       18.89       13.84      2.77 o 
   5   4   5      453.07      440.81      7.99 o 
   6   4   5      197.03      202.51      5.60 o 
   7   4   5      306.16      317.40     10.41 o 
   8   4   5       31.38       20.90      3.67 o 
   9   4   5       53.51       53.11      4.54 o 
  10   4   5        1.02        1.21      5.93 o 
  11   4   5       20.67       21.45      6.64 o 
  12   4   5        4.61        3.03      6.59 o 
 -10   5   5        0.03       -1.02      4.40 o 
  -9   5   5        0.03       -0.25      4.04 o 
  -8   5   5       48.19       39.83      4.42 o 
  -7   5   5       72.85       63.60      3.99 o 
  -6   5   5      122.29      120.44      7.84 o 
  -5   5   5        1.53        1.58      3.86 o 
  -4   5   5        0.74        1.58      4.09 o 
  -3   5   5       20.15       27.33      4.42 o 
  -2   5   5       41.66       30.70      4.35 o 
  -1   5   5        2.16        4.21      3.62 o 
   0   5   5        9.76        7.42      3.19 o 
   1   5   5      104.83      112.08      5.07 o 
   2   5   5       20.44       20.63      3.24 o 
   3   5   5        2.38        0.98      3.19 o 
   4   5   5      211.15      231.55      6.23 o 
   5   5   5       77.35       79.49      4.58 o 
   6   5   5       45.15       31.61      5.93 o 
   7   5   5      107.02      101.08     10.32 o 
   8   5   5       11.68        9.91      6.28 o 
   9   5   5        1.47        3.93      7.40 o 
  10   5   5        1.59       -1.03      7.22 o 
  -8   6   5        0.00       -1.28      5.66 o 
  -7   6   5        1.23        3.59      5.39 o 
  -6   6   5       17.31       14.11      6.24 o 
  -5   6   5        5.69        8.24      5.73 o 
  -4   6   5      125.99      123.14      8.21 o 
  -3   6   5       26.59       24.34      5.15 o 
  -2   6   5        8.84        9.89      5.16 o 
  -1   6   5       13.19        6.53      5.07 o 
   0   6   5        6.55        4.83      5.07 o 
   1   6   5       21.18       24.51      4.32 o 
   2   6   5       33.33       34.41      4.58 o 
   3   6   5       22.48       29.67      4.86 o 
   4   6   5        3.06        3.31      4.07 o 
   5   6   5        4.75        2.02      4.27 o 
   6   6   5        2.18        2.21      6.54 o 
   7   6   5        4.75        1.86      7.01 o 
  -2   7   5       14.32       10.13      6.70 o 
  -1   7   5       22.15        6.48      7.39 o 
   0   7   5       51.29       67.89      7.74 o 
   1   7   5        0.00       -1.40      6.51 o 
 -14   0   6        6.62        6.96      9.01 o 
 -13   0   6       29.26       30.82      9.13 o 
 -12   0   6       42.56       36.12      7.96 o 
 -11   0   6       91.59      123.88     10.34 o 
 -10   0   6      433.21      457.40     16.83 o 
  -9   0   6      181.22      164.73      9.66 o 
  -8   0   6       19.89       21.72      5.25 o 
  -7   0   6      665.19      694.10     11.85 o 
  -6   0   6      559.66      554.05     10.35 o 
  -5   0   6      237.39      218.55     34.43 o 
  -4   0   6     1788.11     1995.88     29.14 o 
  -3   0   6     1297.27     1397.66     21.02 o 
  -2   0   6     3304.73     3420.42     48.48 o 
  -1   0   6       25.92       20.04      2.10 o 
   0   0   6     2327.04     2232.48     32.64 o 
   1   0   6     1188.52     1082.24     17.21 o 
   3   0   6     2500.27     2517.84     48.35 o 
   4   0   6      739.21      728.41     16.86 o 
   5   0   6      427.43      412.78     11.68 o 
   6   0   6      382.15      403.08     12.04 o 
   7   0   6      793.41      809.84     19.95 o 
   8   0   6      412.03      449.18     13.97 o 
   9   0   6       54.23       45.58      6.24 o 
  10   0   6      233.02      210.32     10.61 o 
  11   0   6        2.15       -1.13      6.26 o 
  13   0   6        0.35       -0.45      8.03 o 
  14   0   6        2.21        1.59      8.92 o 
 -14   1   6        0.02        0.79      5.88 o 
 -13   1   6       16.28       17.98      8.86 o 
 -12   1   6        9.32       10.00      5.17 o 
 -11   1   6       34.48       45.09     11.49 o 
 -10   1   6        7.04        5.86      2.89 o 
  -9   1   6      271.82      266.67      6.02 o 
  -8   1   6       13.40       17.49      4.50 o 
  -7   1   6        2.11        0.77      2.01 o 
  -6   1   6       24.68       24.90      2.29 o 
  -5   1   6      550.82      547.14      7.40 o 
  -4   1   6       42.27       49.77      3.85 o 
  -3   1   6      508.77      577.52      6.99 o 
  -2   1   6      409.24      410.01      6.07 o 
  -1   1   6       69.68       64.66      2.01 o 
   0   1   6        0.01       -0.55      1.29 o 
   1   1   6     2239.40     2325.84     37.43 o 
   2   1   6       55.27       43.76      2.97 o 
   3   1   6      288.94      290.83      5.38 o 
   4   1   6      473.81      469.08      7.17 o 
   5   1   6        2.42        0.42      1.77 o 
   6   1   6       95.12       87.75      4.79 o 
   7   1   6        8.29        4.64      2.28 o 
   8   1   6       98.65      104.05      8.29 o 
   9   1   6      130.60      149.13     12.69 o 
  10   1   6       11.63       10.03      3.22 o 
  11   1   6        2.40        1.49      3.83 o 
  12   1   6        0.24        0.18      4.20 o 
  13   1   6        0.97       -3.13      5.80 o 
  14   1   6        0.00        1.09      6.55 o 
 -14   2   6        0.09       -0.93      6.20 o 
 -13   2   6        8.72        8.28      5.68 o 
 -12   2   6        0.04       -0.73      4.34 o 
 -11   2   6       22.01       21.54      3.35 o 
 -10   2   6       49.75       46.34      4.24 o 
  -9   2   6        5.16        0.38      2.77 o 
  -8   2   6      222.23      202.40      7.18 o 
  -7   2   6      179.42      182.73      9.95 o 
  -6   2   6       96.54      107.04      6.68 o 
  -5   2   6       51.27       50.22      2.70 o 
  -4   2   6        3.17        2.89      1.86 o 
  -3   2   6      240.35      219.55      6.20 o 
  -2   2   6        1.33        1.95      1.37 o 
  -1   2   6       99.34      105.25      5.06 o 
   0   2   6        0.28        0.81      1.24 o 
   1   2   6      697.64      731.46      7.79 o 
   2   2   6       81.81       92.82      2.42 o 
   3   2   6      155.48      155.85      4.85 o 
   4   2   6      308.69      326.29      9.51 o 
   5   2   6       40.69       36.66      5.58 o 
   6   2   6       12.32       10.09      2.65 o 
   7   2   6        2.72        1.24      2.62 o 
   8   2   6       19.94       14.21      3.25 o 
   9   2   6        7.39        8.06      3.18 o 
  10   2   6        0.01       -0.07      3.66 o 
  11   2   6       14.63       10.09      3.94 o 
  12   2   6        1.05        3.85      4.22 o 
  13   2   6        0.61        2.02      4.97 o 
 -13   3   6       22.50       16.99      5.39 o 
 -12   3   6        5.51        2.26      3.86 o 
 -11   3   6        1.47        0.41      3.16 o 
 -10   3   6       78.96       81.94      4.14 o 
  -9   3   6       16.14       10.36      3.24 o 
  -8   3   6       12.09        9.95      2.97 o 
  -7   3   6        3.27        1.99      2.45 o 
  -6   3   6        1.52        0.38      2.41 o 
  -5   3   6      412.11      367.34     27.43 o 
  -4   3   6      126.30      122.45      5.58 o 
  -3   3   6       70.58       69.00      3.09 o 
  -2   3   6       33.16       33.37      2.28 o 
  -1   3   6        1.42        2.15      1.46 o 
   0   3   6       24.27       27.35      2.19 o 
   1   3   6        0.01        0.26      2.08 o 
   2   3   6       29.47       28.99      2.62 o 
   3   3   6       14.82       14.82      2.33 o 
   4   3   6        6.47        6.04      2.51 o 
   5   3   6      161.05      143.84      4.68 o 
   6   3   6      196.31      201.59      5.34 o 
   7   3   6       46.51       44.13      4.06 o 
   8   3   6       19.44        9.96      3.22 o 
   9   3   6        5.10        8.10      3.58 o 
  10   3   6        1.65       -0.94      3.81 o 
  11   3   6       13.27       10.45      4.41 o 
  12   3   6        0.03        1.45      4.68 o 
 -12   4   6        0.24        2.11      4.35 o 
 -11   4   6        6.34        8.28      3.81 o 
 -10   4   6       43.61       46.07      4.75 o 
  -9   4   6        2.93        2.14      3.09 o 
  -8   4   6        0.03        0.23      3.21 o 
  -7   4   6      165.90      155.85      5.29 o 
  -6   4   6        0.19        0.36      2.85 o 
  -5   4   6      277.59      281.66     12.20 o 
  -4   4   6       11.07        7.42      3.34 o 
  -3   4   6       23.30       23.45      3.65 o 
  -2   4   6       55.75       55.47      4.62 o 
  -1   4   6       47.02       41.58      3.29 o 
   0   4   6        0.17        0.23      2.60 o 
   1   4   6        5.59        2.04      2.47 o 
   2   4   6        0.79        0.77      2.53 o 
   3   4   6      133.69      120.23     10.54 o 
   4   4   6      140.40      147.32      4.88 o 
   5   4   6      116.69      115.50      4.67 o 
   6   4   6       94.04       90.69      5.44 o 
   7   4   6       81.91       74.18      4.25 o 
   8   4   6        2.17       -0.13      3.65 o 
   9   4   6        5.23        5.83      4.05 o 
  10   4   6        1.76        1.28      4.28 o 
  11   4   6        4.00        2.16      6.23 o 
 -10   5   6        2.12        1.64      4.37 o 
  -9   5   6       56.88       66.85      5.21 o 
  -8   5   6       85.26       92.39      5.83 o 
  -7   5   6       35.35       26.39      5.16 o 
  -6   5   6        7.96        2.34      4.71 o 
  -5   5   6        0.72        1.13      4.02 o 
  -4   5   6        0.00        0.21      4.00 o 
  -3   5   6       80.87       72.18      5.31 o 
  -2   5   6      174.93      162.06      7.21 o 
  -1   5   6       82.35       84.61      5.73 o 
   0   5   6       93.96      100.45      7.92 o 
   1   5   6       11.01       13.95      3.65 o 
   2   5   6       39.10       31.44      4.19 o 
   3   5   6        7.38        5.28      3.47 o 
   4   5   6      127.89      134.98      5.34 o 
   5   5   6       11.58       12.29      3.68 o 
   6   5   6        2.82        3.98      3.85 o 
   7   5   6       66.46       69.26      5.97 o 
   8   5   6       21.94       24.50      4.75 o 
   9   5   6       16.36       15.60      6.60 o 
  -7   6   6        1.76        2.86      5.38 o 
  -6   6   6        0.11        2.56      5.96 o 
  -5   6   6        3.04       -0.28      5.55 o 
  -4   6   6       33.52       32.11      5.56 o 
  -3   6   6        1.12        2.71      5.42 o 
  -2   6   6        9.65        1.68      5.30 o 
  -1   6   6        0.52        2.13      4.95 o 
   0   6   6       83.02      103.22      7.53 o 
   1   6   6       47.42       54.08      6.71 o 
   2   6   6       32.15       34.16      8.95 o 
   3   6   6        8.49        5.99      4.35 o 
   4   6   6       13.28       11.37      4.94 o 
   5   6   6       15.07       13.66      4.60 o 
   6   6   6       33.42       32.60      5.15 o 
 -14   1   7        3.77        4.60      6.80 o 
 -13   1   7       11.38       10.25      6.57 o 
 -12   1   7        2.64       -0.29      5.04 o 
 -11   1   7        4.92        2.50      5.16 o 
 -10   1   7       21.33       17.99      4.87 o 
  -9   1   7       30.91       27.22      3.04 o 
  -8   1   7      120.18      114.41      8.39 o 
  -7   1   7      148.49      154.48      6.49 o 
  -6   1   7      120.60      127.95      5.13 o 
  -5   1   7       10.65       10.57      2.08 o 
  -4   1   7      225.44      234.84      3.88 o 
  -3   1   7        2.24        2.45      1.35 o 
  -2   1   7      425.73      456.27     15.66 o 
  -1   1   7       13.31       14.78      1.66 o 
   0   1   7       70.80       70.74      2.46 o 
   1   1   7        0.09        0.03      1.57 o 
   2   1   7      307.79      329.45     15.63 o 
   3   1   7      121.07      103.61      3.53 o 
   4   1   7       12.73        7.65      2.76 o 
   5   1   7        9.77        7.52      2.68 o 
   6   1   7      217.00      216.21     23.91 o 
   7   1   7       77.55       55.68      6.31 o 
   8   1   7      140.91      148.43      9.48 o 
   9   1   7      130.38      117.89      6.18 o 
  10   1   7      120.70      126.99      6.84 o 
  11   1   7        0.29       -2.12      4.60 o 
  12   1   7        0.11       -2.11      4.90 o 
  13   1   7        0.14       -1.75      6.26 o 
 -13   2   7       20.89       15.59      6.39 o 
 -12   2   7       18.11       15.89      5.71 o 
 -11   2   7        0.29       -0.35      3.50 o 
 -10   2   7      141.13      124.84      6.41 o 
  -9   2   7       11.15        7.58      3.13 o 
  -8   2   7      212.01      234.01      6.07 o 
  -7   2   7      382.77      394.28      9.32 o 
  -6   2   7        0.02       -1.73      2.34 o 
  -5   2   7       60.17       56.69      3.03 o 
  -4   2   7        6.56        5.31      2.22 o 
  -3   2   7      234.25      235.28      5.32 o 
  -2   2   7      613.53      636.22      8.78 o 
  -1   2   7        0.05       -0.17      1.63 o 
   0   2   7       80.65       85.70      4.92 o 
   1   2   7      537.56      547.44      7.37 o 
   2   2   7      152.12      145.64      8.83 o 
   3   2   7       76.59       73.23      8.18 o 
   4   2   7      155.64      162.80      4.40 o 
   5   2   7      426.21      436.57      7.48 o 
   6   2   7        7.44        5.54      2.54 o 
   7   2   7       30.62       23.63      3.17 o 
   8   2   7       34.68       26.35      3.64 o 
   9   2   7        7.03        5.84      3.26 o 
  10   2   7       56.26       42.22      5.29 o 
  11   2   7        7.62        9.48      4.20 o 
  12   2   7        2.94        1.30      4.59 o 
  13   2   7        2.80        4.84      5.27 o 
 -12   3   7        3.47        4.76      3.93 o 
 -11   3   7       40.11       40.66      3.93 o 
 -10   3   7        3.88        3.45      3.38 o 
  -9   3   7       22.92       25.53      5.10 o 
  -8   3   7      275.75      264.90      6.91 o 
  -7   3   7        0.02        0.61      2.89 o 
  -6   3   7      384.91      389.15     12.64 o 
  -5   3   7      244.18      245.35      7.45 o 
  -4   3   7     1088.71     1116.33     15.86 o 
  -3   3   7      167.35      159.00      4.77 o 
  -2   3   7       67.68       77.44      3.60 o 
  -1   3   7       36.18       26.70      7.10 o 
   0   3   7      206.22      222.44      5.96 o 
   1   3   7      347.49      342.79      7.63 o 
   2   3   7        8.10        4.45      2.41 o 
   3   3   7       11.08        7.23      2.51 o 
   4   3   7      168.62      178.71      8.47 o 
   5   3   7      190.99      186.92     11.47 o 
   6   3   7       17.63       18.10      6.33 o 
   7   3   7        4.23        2.37      2.97 o 
   8   3   7      244.82      255.87     10.79 o 
   9   3   7       81.23       77.90      4.86 o 
  10   3   7      175.13      168.16      6.31 o 
  11   3   7        0.90        0.22      4.51 o 
  12   3   7       16.38       12.29      5.15 o 
 -11   4   7        0.53        1.43      4.17 o 
 -10   4   7        7.13        8.88      3.71 o 
  -9   4   7        1.08        2.42      3.86 o 
  -8   4   7        4.94        0.33      3.38 o 
  -7   4   7      891.37      886.48     16.67 o 
  -6   4   7       11.86        7.33      3.16 o 
  -5   4   7      157.72      161.99     11.93 o 
  -4   4   7       52.97       53.79      4.74 o 
  -3   4   7       89.52       82.49      5.19 o 
  -2   4   7        0.80        0.94      3.49 o 
  -1   4   7      132.70      129.68      4.64 o 
   0   4   7       65.52       53.44      3.77 o 
   1   4   7        0.02        0.61      2.53 o 
   2   4   7        7.66        2.39      2.76 o 
   3   4   7        0.22       -1.22      2.90 o 
   4   4   7      152.44      158.15      5.20 o 
   5   4   7       82.95       95.96      4.47 o 
   6   4   7       32.79       30.17      3.96 o 
   7   4   7      175.17      179.08      5.99 o 
   8   4   7       12.85        8.60      4.12 o 
   9   4   7        8.31        6.32      4.11 o 
  10   4   7        9.12        1.90      4.81 o 
  11   4   7       40.16       40.05      5.42 o 
  -9   5   7        3.20        1.08      5.06 o 
  -8   5   7        0.96       -0.51      4.89 o 
  -7   5   7        5.14        8.48      5.38 o 
  -6   5   7        0.50        1.36      4.65 o 
  -5   5   7      443.56      466.54     12.13 o 
  -4   5   7       46.21       40.24      5.32 o 
  -3   5   7        8.47        6.71      4.38 o 
  -2   5   7        8.18        7.71      4.76 o 
  -1   5   7       25.36       18.58      4.67 o 
   0   5   7        5.24        4.92      4.58 o 
   1   5   7       51.64       54.01      5.44 o 
   2   5   7      125.88      127.93      6.39 o 
   3   5   7       41.93       42.82      4.20 o 
   4   5   7        6.08       10.06      3.76 o 
   5   5   7        7.01        8.20      3.84 o 
   6   5   7       40.16       28.66      4.36 o 
   7   5   7       19.14       21.02      4.47 o 
   8   5   7        1.79        0.27      4.46 o 
   9   5   7        2.37        1.39      4.97 o 
  -6   6   7        2.19        1.99      6.17 o 
  -5   6   7        2.58        1.25      5.95 o 
  -4   6   7        7.91       -0.46      5.61 o 
  -3   6   7        1.84        0.64      5.56 o 
  -2   6   7        8.93        7.24      5.52 o 
  -1   6   7       38.45       37.16      6.69 o 
   0   6   7       44.08       44.90      6.78 o 
   1   6   7        0.00        0.73      5.98 o 
   2   6   7       10.33        8.22      4.76 o 
   3   6   7        8.39        8.97      5.18 o 
   4   6   7        5.24        1.40      4.74 o 
   5   6   7       13.97        8.14      5.51 o 
   6   6   7        6.97        2.00      5.11 o 
 -14   0   8        0.19       -2.58      9.40 o 
 -13   0   8       30.69       45.88      9.87 o 
 -12   0   8        0.01       -0.33      7.61 o 
 -11   0   8        2.67        1.19      7.06 o 
 -10   0   8       10.89        1.85      6.35 o 
  -9   0   8       25.02        9.54      6.49 o 
  -8   0   8        1.74        3.33      6.28 o 
  -7   0   8        0.01        0.17      5.23 o 
  -6   0   8      481.18      494.31     17.96 o 
  -5   0   8     2074.71     2139.57     31.82 o 
  -4   0   8      300.23      302.81      6.88 o 
  -3   0   8        4.35        4.42      2.42 o 
  -2   0   8      279.80      249.97     35.35 o 
  -1   0   8      191.77      189.65     10.94 o 
   0   0   8      142.54      150.12      5.06 o 
   1   0   8      567.38      611.09     11.68 o 
   2   0   8      112.17      110.72     53.07 o 
   3   0   8        0.00        2.20      2.76 o 
   4   0   8        9.28        7.77      3.56 o 
   5   0   8      272.74      274.44      9.83 o 
   6   0   8       10.06        8.18      4.15 o 
   7   0   8      453.65      451.44     14.13 o 
   8   0   8      279.67      293.09     11.79 o 
   9   0   8        0.57        0.85      5.61 o 
  10   0   8        2.45        0.11      6.80 o 
  11   0   8      223.23      325.01     15.34 o 
  12   0   8        4.57        4.12      7.80 o 
  13   0   8        4.56       12.25      8.63 o 
 -13   1   8       18.00       21.70      6.75 o 
 -12   1   8       32.63       22.84      6.24 o 
 -11   1   8       41.01       44.77      7.54 o 
 -10   1   8       20.22       12.22      5.22 o 
  -9   1   8        1.08        0.70      4.31 o 
  -8   1   8       10.39        4.62      2.93 o 
  -7   1   8        1.67        0.36      2.58 o 
  -6   1   8        9.86        7.41      2.43 o 
  -5   1   8        4.01        5.68      2.41 o 
  -4   1   8       58.49       53.36      5.05 o 
  -3   1   8       83.52       91.72      3.76 o 
  -2   1   8        8.51       10.08      2.57 o 
  -1   1   8      472.98      518.65     11.62 o 
   0   1   8       16.66       13.80      2.00 o 
   1   1   8      328.95      324.47      7.18 o 
   2   1   8      128.33      134.87      5.18 o 
   3   1   8       82.64       91.74      4.34 o 
   4   1   8      414.00      442.32     15.18 o 
   5   1   8       15.09       19.40      4.15 o 
   6   1   8       27.80       22.36      3.40 o 
   7   1   8      123.93      125.17      7.08 o 
   8   1   8       66.19       64.92      5.18 o 
   9   1   8      169.84      159.95      9.40 o 
  10   1   8        4.48        1.39      4.73 o 
  11   1   8       29.76       38.87      5.44 o 
  12   1   8        2.72        4.88      5.62 o 
  13   1   8        3.66        1.77      6.79 o 
 -13   2   8        5.06        1.51      6.72 o 
 -12   2   8        0.33       -0.34      5.89 o 
 -11   2   8       23.14       35.30      6.11 o 
 -10   2   8       13.92        9.96      3.61 o 
  -9   2   8       14.00       11.15      3.49 o 
  -8   2   8        0.73        0.88      2.91 o 
  -7   2   8      222.39      243.16     15.67 o 
  -6   2   8       24.89       22.66      3.01 o 
  -5   2   8      139.16      138.32      4.46 o 
  -4   2   8       11.72        9.86      4.87 o 
  -3   2   8        0.45       -0.24      2.31 o 
  -2   2   8       46.91       50.70      3.10 o 
  -1   2   8      195.29      199.90      4.31 o 
   0   2   8        5.05        4.41      1.90 o 
   1   2   8       17.30       21.71      3.24 o 
   2   2   8        5.37        3.86      2.57 o 
   3   2   8       76.42       74.79      7.14 o 
   4   2   8        0.70        0.65      2.20 o 
   5   2   8      148.43      143.57      4.49 o 
   6   2   8        2.21        1.25      2.64 o 
   7   2   8      343.19      397.05      9.32 o 
   8   2   8        1.26        0.70      3.05 o 
   9   2   8       12.30        8.00      3.60 o 
  10   2   8        0.04       -0.48      4.05 o 
  11   2   8        0.13        0.48      4.16 o 
  12   2   8        0.56        0.95      5.68 o 
 -12   3   8        1.17       -1.78      4.71 o 
 -11   3   8        0.72       -0.38      3.87 o 
 -10   3   8       16.06        8.46      4.04 o 
  -9   3   8        5.84        3.56      3.64 o 
  -8   3   8       41.96       40.08      4.06 o 
  -7   3   8      243.78      230.02      8.41 o 
  -6   3   8        0.98       -0.38      2.94 o 
  -5   3   8      456.54      411.83     41.06 o 
  -4   3   8        3.73        3.55      2.81 o 
  -3   3   8        6.67        4.64      3.36 o 
  -2   3   8       10.01       10.10      3.38 o 
  -1   3   8      134.56      132.35      6.08 o 
   0   3   8      157.19      163.07      6.06 o 
   1   3   8       41.07       37.56      2.80 o 
   2   3   8        0.81       -0.77      2.29 o 
   3   3   8        9.22        8.45      2.59 o 
   4   3   8        0.15        0.51      2.74 o 
   5   3   8       10.18        8.85      3.29 o 
   6   3   8       89.55       91.93      6.21 o 
   7   3   8       53.06       50.50      4.09 o 
   8   3   8        9.82       16.46      3.75 o 
   9   3   8       13.26       17.63      4.12 o 
  10   3   8        1.07        0.39      4.20 o 
  11   3   8        0.07        0.39      4.93 o 
 -11   4   8        7.57        4.36      4.14 o 
 -10   4   8        2.21        0.84      4.40 o 
  -9   4   8       83.95       95.47      5.62 o 
  -8   4   8        1.98        0.89      3.84 o 
  -7   4   8        0.18        1.66      3.66 o 
  -6   4   8       56.59       51.06      5.60 o 
  -5   4   8      275.27      282.28     18.81 o 
  -4   4   8       10.73        6.40      4.38 o 
  -3   4   8      114.03      107.54     10.79 o 
  -2   4   8       19.69       12.03      4.41 o 
  -1   4   8      104.79      117.56      6.43 o 
   0   4   8       41.22       48.12      3.89 o 
   1   4   8      149.13      147.99      5.73 o 
   2   4   8       21.12       18.31      3.91 o 
   3   4   8        0.00        0.59      3.04 o 
   4   4   8        1.14        1.23      3.20 o 
   5   4   8      113.74      104.24      5.75 o 
   6   4   8        0.92        1.44      3.49 o 
   7   4   8       19.84       23.77      4.07 o 
   8   4   8       18.00        9.05      4.17 o 
   9   4   8        1.52        1.81      4.65 o 
  10   4   8        5.52        2.22      4.79 o 
  -9   5   8        2.44        3.44      6.51 o 
  -8   5   8        1.76        0.71      5.71 o 
  -7   5   8        9.83        4.45      5.15 o 
  -6   5   8       21.63       20.50      5.86 o 
  -5   5   8        0.48        0.97      4.78 o 
  -4   5   8       29.58       31.47      5.55 o 
  -3   5   8       51.92       45.64      9.28 o 
  -2   5   8       22.41       24.39      5.22 o 
  -1   5   8       24.92       29.65      5.50 o 
   0   5   8       58.77       54.52      6.22 o 
   1   5   8       62.95       65.67      6.13 o 
   2   5   8       66.86       69.07      9.02 o 
   3   5   8        8.85       15.31      4.40 o 
   4   5   8       33.08       26.42      4.21 o 
   5   5   8        0.30        1.10      4.19 o 
   6   5   8       50.72       51.37      4.99 o 
   7   5   8       33.17       31.13      5.18 o 
   8   5   8        4.61        5.14      5.00 o 
  -5   6   8       22.81       20.81      6.72 o 
  -4   6   8        1.44        4.59      6.37 o 
  -3   6   8       31.60       32.50      6.41 o 
  -2   6   8        0.27       -0.78      6.14 o 
  -1   6   8        0.18        1.45      5.70 o 
   0   6   8        2.54        2.38      6.54 o 
   1   6   8        3.53        2.27      5.77 o 
   2   6   8        0.19        1.14      6.49 o 
   3   6   8        8.35        6.75      4.93 o 
   4   6   8        0.05       -0.92      4.97 o 
 -13   1   9       12.24       14.90     10.14 o 
 -12   1   9        1.26       -1.24      6.12 o 
 -11   1   9       11.44        8.51      5.69 o 
 -10   1   9      102.70       77.31      8.16 o 
  -9   1   9       31.63       30.86      5.47 o 
  -8   1   9       11.38       12.53      4.92 o 
  -7   1   9        0.04       -0.80      2.79 o 
  -6   1   9       26.07       30.25      3.10 o 
  -5   1   9       12.64        9.12      2.57 o 
  -4   1   9      229.47      235.08      5.82 o 
  -3   1   9       51.79       51.93      3.21 o 
  -2   1   9       26.84       24.83      4.57 o 
  -1   1   9       24.82       20.14      2.34 o 
   0   1   9      615.37      633.30      8.72 o 
   1   1   9       37.11       40.19      5.16 o 
   2   1   9       22.41       17.03      3.51 o 
   3   1   9      108.32      115.38      3.94 o 
   4   1   9      108.52      106.54      4.69 o 
   5   1   9       25.32       25.36      9.57 o 
   6   1   9      109.22      126.21      5.62 o 
   7   1   9        9.09        9.17      3.69 o 
   8   1   9       83.13       73.47      9.11 o 
   9   1   9        9.80        7.22      4.40 o 
  10   1   9        4.75        3.08      4.67 o 
  11   1   9        7.59        3.22      5.52 o 
  12   1   9        0.03        0.03      5.71 o 
 -12   2   9        0.44        0.79      6.58 o 
 -11   2   9        5.50        6.03      6.05 o 
 -10   2   9        0.42        0.03      5.44 o 
  -9   2   9        0.08        1.20      3.44 o 
  -8   2   9       21.11       25.25      3.68 o 
  -7   2   9       18.47       18.75      3.26 o 
  -6   2   9       16.34       16.71      3.11 o 
  -5   2   9      101.93      106.33      9.42 o 
  -4   2   9       51.50       51.49      5.22 o 
  -3   2   9     1016.63     1034.28     25.70 o 
  -2   2   9      162.64      149.10      8.74 o 
  -1   2   9      221.20      234.55      6.67 o 
   0   2   9      223.02      237.19     11.65 o 
   1   2   9      208.39      233.63      5.98 o 
   2   2   9      109.74      111.02     16.27 o 
   3   2   9      167.89      179.13      5.42 o 
   4   2   9       13.94       16.95      3.65 o 
   5   2   9        0.27        0.77      3.40 o 
   6   2   9      132.37      126.39      5.96 o 
   7   2   9       21.64       18.10      4.68 o 
   8   2   9       53.59       43.88      5.12 o 
   9   2   9       12.38        5.94      4.68 o 
  10   2   9       19.11       18.67      5.31 o 
  11   2   9        6.73        5.72      6.13 o 
 -11   3   9        7.24        7.79      4.80 o 
 -10   3   9       36.67       32.78      4.66 o 
  -9   3   9       52.00       50.51      4.80 o 
  -8   3   9       33.99       33.88      8.02 o 
  -7   3   9       23.52       28.01      3.86 o 
  -6   3   9       38.47       25.77      3.93 o 
  -5   3   9       34.59       44.03      3.79 o 
  -4   3   9      482.28      474.05     11.40 o 
  -3   3   9       27.93       25.26      4.27 o 
  -2   3   9       19.34       17.52      4.17 o 
  -1   3   9      227.89      259.21     25.02 o 
   0   3   9        0.09       -0.75      3.54 o 
   1   3   9      119.73      126.34      9.02 o 
   2   3   9       50.06       57.89      4.07 o 
   3   3   9       28.08       25.56      3.16 o 
   4   3   9        6.27        4.09      2.92 o 
   5   3   9       32.40       31.19      3.64 o 
   6   3   9        0.04        0.97      3.26 o 
   7   3   9        8.12        6.46      3.59 o 
   8   3   9       33.14       28.82      4.23 o 
   9   3   9       32.85       29.81      4.71 o 
  10   3   9        6.66        3.01      4.19 o 
  11   3   9        2.10        0.21      4.63 o 
 -10   4   9        0.34        1.22      4.81 o 
  -9   4   9        7.91        6.42      4.41 o 
  -8   4   9        0.00        2.77      5.43 o 
  -7   4   9        0.06       -1.23      5.13 o 
  -6   4   9       61.33       61.50      5.86 o 
  -5   4   9      666.04      713.16     37.53 o 
  -4   4   9       25.47       24.43      5.08 o 
  -3   4   9      215.26      208.79      8.40 o 
  -2   4   9        8.64        7.50      4.41 o 
  -1   4   9      121.29      141.46     20.46 o 
   0   4   9       65.85       76.51      5.98 o 
   1   4   9      253.29      257.95     16.90 o 
   2   4   9       93.34       88.65      6.54 o 
   3   4   9        0.96        2.44      3.30 o 
   4   4   9        0.08        0.80      3.50 o 
   5   4   9        3.14        2.63      3.75 o 
   6   4   9       20.04       20.70      4.44 o 
   7   4   9       14.27       17.64      4.30 o 
   8   4   9       24.92       23.53      4.72 o 
   9   4   9        0.34        1.90      4.56 o 
  -8   5   9        0.15        1.43      5.65 o 
  -7   5   9       70.60       75.52      7.32 o 
  -6   5   9        7.24        2.40      5.44 o 
  -5   5   9        0.80       -1.06      5.43 o 
  -4   5   9        1.95        5.18      5.19 o 
  -3   5   9        5.17        6.90      5.17 o 
  -2   5   9       36.05       34.91     12.98 o 
  -1   5   9       84.85       83.73     13.42 o 
   0   5   9       13.94       15.70      6.07 o 
   1   5   9        3.02        0.50      5.16 o 
   2   5   9       21.19       17.16      4.48 o 
   3   5   9        7.81        5.95      4.61 o 
   4   5   9        5.10        2.60      4.64 o 
   5   5   9        7.02        4.27      4.32 o 
   6   5   9        2.11        3.66      4.55 o 
   7   5   9        3.31        3.70      4.97 o 
  -3   6   9        3.65        3.54      6.10 o 
  -2   6   9        4.63        7.12      6.40 o 
  -1   6   9        9.07        4.88      6.37 o 
   0   6   9        0.39       -1.33      6.39 o 
   1   6   9       13.84       10.59      6.54 o 
   2   6   9        5.08        5.59      6.59 o 
 -12   0  10       19.16       27.14      9.89 o 
 -11   0  10       26.59       24.09      9.99 o 
 -10   0  10       26.50       12.11      8.85 o 
  -9   0  10       40.13       16.61      7.92 o 
  -8   0  10       51.94       45.64      8.35 o 
  -7   0  10        6.32        3.81      7.22 o 
  -6   0  10        2.70        9.24      6.70 o 
  -5   0  10       13.99       11.96      6.54 o 
  -4   0  10        6.92        3.98      3.28 o 
  -3   0  10      106.37      107.13      4.93 o 
  -2   0  10      382.21      390.05      9.19 o 
  -1   0  10      692.36      715.62     13.76 o 
   0   0  10      582.12      585.21     12.08 o 
   1   0  10      315.18      338.92     18.64 o 
   2   0  10        0.16       -0.13      3.66 o 
   3   0  10        3.62       -0.39      3.53 o 
   4   0  10      158.47      166.23     14.66 o 
   5   0  10        8.03        2.19      4.36 o 
   6   0  10       23.49        7.40      5.02 o 
   7   0  10        0.01        2.13      5.24 o 
   8   0  10        2.91       -0.53      6.42 o 
   9   0  10      120.00       90.12      8.64 o 
  10   0  10       45.26       53.78      9.09 o 
  11   0  10        0.12       -1.73      7.82 o 
 -12   1  10        1.16        0.36      6.93 o 
 -11   1  10        1.95        2.90      6.28 o 
 -10   1  10        0.84        1.05      5.49 o 
  -9   1  10        0.00       -0.93      5.09 o 
  -8   1  10      227.00      216.36     12.19 o 
  -7   1  10       14.43       19.32      5.13 o 
  -6   1  10       17.54        7.48      3.12 o 
  -5   1  10       14.75       11.93      3.21 o 
  -4   1  10        9.92        6.67      2.86 o 
  -3   1  10       21.44       22.45      3.29 o 
  -2   1  10      175.78      190.94      6.70 o 
  -1   1  10        0.15        0.26      2.36 o 
   0   1  10      115.35      124.48      3.87 o 
   1   1  10       14.86       18.28      2.71 o 
   2   1  10        3.26        3.06      2.49 o 
   3   1  10        6.54        5.73      3.02 o 
   4   1  10        4.41        3.09      3.07 o 
   5   1  10        3.29        7.06      3.60 o 
   6   1  10      159.68      177.07     11.30 o 
   7   1  10       56.16       61.12      5.43 o 
   8   1  10       42.82       40.59      5.19 o 
   9   1  10        7.88       11.66      5.08 o 
  10   1  10       22.42       18.08      5.91 o 
  11   1  10       17.30       14.25      6.36 o 
 -12   2  10       16.47       16.22      7.24 o 
 -11   2  10        1.14       -1.05      6.21 o 
 -10   2  10        1.97        2.24      6.07 o 
  -9   2  10       19.91       13.17      6.19 o 
  -8   2  10        0.98        0.42      3.64 o 
  -7   2  10        0.09       -0.61      3.27 o 
  -6   2  10       55.48       59.79      4.25 o 
  -5   2  10      206.82      214.81      6.16 o 
  -4   2  10      127.42      126.69      6.10 o 
  -3   2  10        0.78        0.75      3.07 o 
  -2   2  10      119.50      115.92      4.72 o 
  -1   2  10        4.55        4.49      3.69 o 
   0   2  10       35.68       36.21      5.30 o 
   1   2  10        2.20        4.82      2.90 o 
   2   2  10      100.48      106.84      4.59 o 
   3   2  10        0.00        0.39      3.07 o 
   4   2  10        0.74        0.13      3.74 o 
   5   2  10        5.79        3.85      3.54 o 
   6   2  10        0.51       -0.60      3.98 o 
   7   2  10        0.15       -0.62      4.04 o 
   8   2  10       59.74       56.19      6.13 o 
   9   2  10       28.34       12.97      5.51 o 
  10   2  10       36.85       25.18      7.35 o 
  11   2  10        4.34        0.95      6.53 o 
 -11   3  10        1.68        0.86      6.93 o 
 -10   3  10        2.02        2.34      4.80 o 
  -9   3  10        5.78        5.17      4.36 o 
  -8   3  10        0.06        0.70      4.15 o 
  -7   3  10        2.59        1.62      3.65 o 
  -6   3  10       20.11        8.19      3.79 o 
  -5   3  10       27.94       32.56      5.01 o 
  -4   3  10        6.33        4.04      4.37 o 
  -3   3  10      107.98      113.53     19.04 o 
  -2   3  10       34.00       24.68      8.66 o 
  -1   3  10       21.92       14.34      4.50 o 
   0   3  10       28.21       24.22      4.66 o 
   1   3  10      102.88      106.09      6.36 o 
   2   3  10        0.00        0.99      3.33 o 
   3   3  10        1.42        0.50      3.49 o 
   4   3  10        2.25       -0.12      3.88 o 
   5   3  10        0.37       -1.29      4.37 o 
   6   3  10       37.37       41.87      5.18 o 
   7   3  10        0.00       -1.51      4.76 o 
   8   3  10        7.69        2.27      4.89 o 
   9   3  10        0.09       -3.17      5.88 o 
  10   3  10        0.26       -1.74      5.79 o 
  -9   4  10        1.36        2.33      6.17 o 
  -8   4  10        6.09        6.21      5.90 o 
  -7   4  10      113.73      136.44      7.62 o 
  -6   4  10       14.26        8.77      5.00 o 
  -5   4  10        3.68        0.25      4.98 o 
  -4   4  10        1.82        2.64      4.79 o 
  -3   4  10        1.17        1.24      4.75 o 
  -2   4  10        3.88        1.20      5.07 o 
  -1   4  10      102.66      111.82      7.00 o 
   0   4  10      211.30      240.43     13.73 o 
   1   4  10       97.70       82.38      6.68 o 
   2   4  10        6.92        0.71      4.62 o 
   3   4  10       31.84       32.36      4.34 o 
   4   4  10       40.76       38.07      4.63 o 
   5   4  10        0.59       -0.41      3.78 o 
   6   4  10       32.18       30.97      4.83 o 
   7   4  10       10.32        7.73      4.39 o 
   8   4  10        3.92        0.58      4.99 o 
  -6   5  10       11.57        3.35      6.41 o 
  -5   5  10        3.65        0.93      5.51 o 
  -4   5  10       97.87      108.43      8.72 o 
  -3   5  10       26.65       17.84      5.99 o 
  -2   5  10       44.79       53.57      7.13 o 
  -1   5  10       41.78       44.20      6.87 o 
   0   5  10        6.08        4.29      5.72 o 
   1   5  10        1.22        2.10      6.17 o 
   2   5  10       22.20       11.72      4.81 o 
   3   5  10        2.52        0.97      4.64 o 
   4   5  10        0.85        0.35      4.63 o 
   5   5  10        0.57        0.68      5.45 o 
 -11   1  11        6.71        4.38      6.97 o 
 -10   1  11        3.06        2.39      6.49 o 
  -9   1  11        9.35        3.78      5.81 o 
  -8   1  11        2.09        2.44      5.74 o 
  -7   1  11        0.01       -0.41      5.28 o 
  -6   1  11       40.39       21.85      5.69 o 
  -5   1  11       25.57       21.21      3.54 o 
  -4   1  11       84.35       88.73      5.68 o 
  -3   1  11       57.24       53.93      5.54 o 
  -2   1  11      470.33      470.27     30.26 o 
  -1   1  11      141.01      142.95      6.86 o 
   0   1  11        0.16       -1.31      2.75 o 
   1   1  11      105.47      110.03      4.73 o 
   2   1  11        5.21        4.33      3.12 o 
   3   1  11       20.13       11.43      3.30 o 
   4   1  11       21.27       18.82      3.68 o 
   5   1  11       30.19       33.69      4.37 o 
   6   1  11       75.41       98.00      5.90 o 
   7   1  11       18.18       15.61      4.65 o 
   8   1  11       12.81        9.25      5.27 o 
   9   1  11        1.31        0.36      5.27 o 
  10   1  11        2.28        4.33      6.17 o 
 -11   2  11       37.47       45.49      7.46 o 
 -10   2  11       22.91       23.50      7.23 o 
  -9   2  11       10.23       10.95      6.44 o 
  -8   2  11        8.28        9.30      6.16 o 
  -7   2  11       22.72       23.67      4.00 o 
  -6   2  11       73.98       68.65      4.51 o 
  -5   2  11       12.49        8.94      3.62 o 
  -4   2  11      141.66      143.19      6.87 o 
  -3   2  11       29.94       29.66      4.94 o 
  -2   2  11      237.37      251.41      8.64 o 
  -1   2  11       52.13       54.04      5.19 o 
   0   2  11      126.93      125.64      6.61 o 
   1   2  11       83.72       80.93      5.10 o 
   2   2  11        9.73        9.02      3.43 o 
   3   2  11       16.79       10.57      3.55 o 
   4   2  11        3.36        1.75      3.71 o 
   5   2  11        8.90       11.57      4.21 o 
   6   2  11        3.90        2.81      4.61 o 
   7   2  11       18.43       17.11      5.12 o 
   8   2  11       11.92        8.51      5.60 o 
   9   2  11        0.03        4.07      5.99 o 
  10   2  11        0.00        2.15      6.49 o 
 -10   3  11        0.65        0.68      7.05 o 
  -9   3  11        1.74        0.84      4.70 o 
  -8   3  11        1.58        1.00      4.66 o 
  -7   3  11       22.28       14.07      5.52 o 
  -6   3  11       32.62       32.57      5.61 o 
  -5   3  11      105.50      103.23      6.50 o 
  -4   3  11       34.58       31.79      5.64 o 
  -3   3  11       73.72       68.60      7.18 o 
  -2   3  11      414.90      415.88     24.91 o 
  -1   3  11        8.88        8.05      4.72 o 
   0   3  11       14.70       16.99     10.03 o 
   1   3  11       38.13       52.21     12.77 o 
   2   3  11        0.06        0.57      4.56 o 
   3   3  11       14.95       11.51      3.96 o 
   4   3  11       38.23       33.18      4.75 o 
   5   3  11       93.26       95.38      6.23 o 
   6   3  11      102.68      105.03      6.53 o 
   7   3  11        0.03       -1.55      4.94 o 
   8   3  11        1.72        1.33      5.76 o 
   9   3  11       36.05       36.90      7.11 o 
  -8   4  11        0.11        1.69      5.73 o 
  -7   4  11       14.89       11.31      5.90 o 
  -6   4  11       14.33       10.50      6.11 o 
  -5   4  11       17.65       15.94      5.50 o 
  -4   4  11        5.44        5.45      5.83 o 
  -3   4  11        0.02        0.48      4.99 o 
  -2   4  11       35.26       30.46      6.38 o 
  -1   4  11       92.27       98.54     14.42 o 
   0   4  11        2.20        1.54      5.60 o 
   1   4  11        0.02       -0.91      5.66 o 
   2   4  11       17.57       15.10      5.54 o 
   3   4  11       36.06       30.17      6.45 o 
   4   4  11        0.87        2.16      5.57 o 
   5   4  11       10.93        8.39      4.98 o 
   6   4  11        0.04       -1.84      5.89 o 
   7   4  11        1.72        0.47      5.88 o 
  -5   5  11       11.57       13.55      6.79 o 
  -4   5  11        5.83        7.72      6.30 o 
  -3   5  11       10.74       12.03      6.70 o 
  -2   5  11        5.78        4.96      6.38 o 
  -1   5  11       12.95       20.19      6.61 o 
   0   5  11        1.47       -0.19      6.17 o 
   1   5  11        8.19        4.81      6.29 o 
   2   5  11        1.04        3.70      6.41 o 
   3   5  11        3.14        0.62      5.18 o 
   4   5  11       13.42        9.28      5.57 o 
 -11   0  12        8.11        7.73     10.33 o 
 -10   0  12        0.26       -0.78      8.80 o 
  -9   0  12        2.62        3.33      9.95 o 
  -8   0  12       74.93       44.70      9.54 o 
  -7   0  12       48.35       18.94      9.54 o 
  -6   0  12       16.30        9.54      7.88 o 
  -5   0  12       44.18       28.70      9.44 o 
  -4   0  12      317.57      286.02     15.29 o 
  -3   0  12       23.34       14.86      8.84 o 
  -2   0  12       32.77       32.43      4.68 o 
  -1   0  12      223.74      225.08      7.99 o 
   0   0  12      337.03      387.11     35.43 o 
   1   0  12       89.36       83.75      5.70 o 
   2   0  12        1.27       -1.06      4.28 o 
   3   0  12        1.09        0.28      4.60 o 
   4   0  12       31.66       33.90      6.83 o 
   5   0  12      100.13      100.58      8.24 o 
   6   0  12      112.57      110.88      8.71 o 
   7   0  12        0.01       -0.40      6.36 o 
   8   0  12       18.25       19.46      7.55 o 
   9   0  12       10.15       11.36      7.95 o 
 -10   1  12        9.97        8.29      7.61 o 
  -9   1  12       36.97       29.92      6.89 o 
  -8   1  12       24.27       25.06      6.75 o 
  -7   1  12       11.57       11.33      6.10 o 
  -6   1  12       38.91       30.35      6.26 o 
  -5   1  12        5.22        6.37      6.14 o 
  -4   1  12       86.05       82.58      5.06 o 
  -3   1  12        6.66        5.22      3.85 o 
  -2   1  12       95.88      115.73      6.60 o 
  -1   1  12      193.52      216.53     10.28 o 
   0   1  12      135.83      155.18      8.68 o 
   1   1  12       30.80       31.54      5.54 o 
   2   1  12       26.84       21.75      3.82 o 
   3   1  12       36.64       33.69      4.20 o 
   4   1  12        6.78        4.08      4.01 o 
   5   1  12        0.02       -0.99      4.16 o 
   6   1  12        5.23        2.93      4.12 o 
   7   1  12       10.26        5.83      5.07 o 
   8   1  12        0.12        2.48      5.10 o 
   9   1  12        6.08        2.59      6.19 o 
 -10   2  12       41.51       50.13      7.92 o 
  -9   2  12        0.00       -2.14      6.97 o 
  -8   2  12        0.33        4.91      6.20 o 
  -7   2  12       14.49       12.35      6.91 o 
  -6   2  12        0.49        0.01      3.98 o 
  -5   2  12        4.91        2.83      4.03 o 
  -4   2  12        0.20        1.36      4.81 o 
  -3   2  12        8.32        1.24      7.57 o 
  -2   2  12       41.75       36.30      6.52 o 
  -1   2  12       38.77       36.30      5.38 o 
   0   2  12       56.52       49.40      6.18 o 
   1   2  12       35.04       26.50      5.52 o 
   2   2  12       17.54       11.94      4.13 o 
   3   2  12       78.92       80.14      6.41 o 
   4   2  12       43.91       46.95      6.04 o 
   5   2  12        0.00        2.78      4.48 o 
   6   2  12        8.39        7.35      4.45 o 
   7   2  12        2.25        2.56      5.14 o 
   8   2  12        0.35        1.55      5.34 o 
   9   2  12        0.86        0.31      6.00 o 
  -8   3  12        3.67        3.62      5.94 o 
  -7   3  12        2.11        3.38      5.38 o 
  -6   3  12        0.01        1.84      5.41 o 
  -5   3  12        4.91        3.73      5.61 o 
  -4   3  12       10.43        9.68      5.68 o 
  -3   3  12       34.78       26.62      6.06 o 
  -2   3  12        0.14       -1.02      5.41 o 
  -1   3  12        2.68        0.78      5.08 o 
   0   3  12       12.89       12.20      5.73 o 
   1   3  12       81.01       74.03     21.49 o 
   2   3  12       18.65       18.57      5.56 o 
   3   3  12        1.64        6.18      5.33 o 
   4   3  12       15.09       12.96      5.00 o 
   5   3  12       17.55        8.99      4.97 o 
   6   3  12        1.01        1.23      4.83 o 
   7   3  12        0.69       -0.60      5.43 o 
  -6   4  12        0.57        2.47      5.97 o 
  -5   4  12        0.67        0.45      6.32 o 
  -4   4  12        0.70        3.05      6.31 o 
  -3   4  12        0.94       -0.42      6.26 o 
  -2   4  12        2.28        2.61      5.80 o 
  -1   4  12       24.60       16.69      6.11 o 
   0   4  12       17.23       15.20      6.09 o 
   1   4  12       30.55       32.40     19.99 o 
   2   4  12        1.67        0.46      5.69 o 
   3   4  12        0.00        1.79      5.71 o 
   4   4  12        3.99        0.29      6.77 o 
   5   4  12        0.36        1.02      6.21 o 
  -9   1  13        2.46        0.69      7.76 o 
  -8   1  13        0.01       -0.68      7.09 o 
  -7   1  13       13.38        8.07      6.99 o 
  -6   1  13       50.17       61.36      8.26 o 
  -5   1  13        1.89        3.67      6.84 o 
  -4   1  13       44.74       41.88      7.15 o 
  -3   1  13       22.46       16.06      4.74 o 
  -2   1  13       33.09       27.65      5.64 o 
  -1   1  13       33.16       24.12      5.70 o 
   0   1  13       47.16       47.01      9.09 o 
   1   1  13       44.32       43.57      4.72 o 
   2   1  13       23.14       29.32      4.69 o 
   3   1  13       50.38       43.61      4.85 o 
   4   1  13        9.30        6.75      4.62 o 
   5   1  13        0.37        0.44      4.71 o 
   6   1  13       12.18        7.64      5.22 o 
   7   1  13        5.24        1.07      5.72 o 
   8   1  13        0.49        1.72      5.87 o 
  -8   2  13        0.84        1.82      7.44 o 
  -7   2  13        3.05        2.22      7.54 o 
  -6   2  13       41.52       22.65     11.94 o 
  -5   2  13        2.52        1.41      5.30 o 
  -4   2  13        5.73        4.70      5.10 o 
  -3   2  13        3.36        0.81      5.57 o 
  -2   2  13        3.38        2.34      5.64 o 
  -1   2  13        0.02        0.31      5.15 o 
   0   2  13        5.27        3.59      5.78 o 
   1   2  13        0.48        1.69      5.61 o 
   2   2  13        0.50        1.89      5.73 o 
   3   2  13       17.41       20.86      4.92 o 
   4   2  13       33.42       36.20      5.29 o 
   5   2  13       28.69       29.03      5.21 o 
   6   2  13       20.21       13.23      5.41 o 
   7   2  13        5.23        4.20      5.36 o 
  -7   3  13       13.47       13.01      6.83 o 
  -6   3  13        5.05        6.15      5.86 o 
  -5   3  13        0.04        1.43      5.71 o 
  -4   3  13      142.23      166.20     10.26 o 
  -3   3  13      112.18      125.25      8.20 o 
  -2   3  13       26.67       31.62      6.83 o 
  -1   3  13       73.31       75.24      7.32 o 
   0   3  13        0.25        1.50      5.66 o 
   1   3  13        7.80        8.46      6.41 o 
   2   3  13       29.78       35.84      7.19 o 
   3   3  13       16.56       10.16      6.02 o 
   4   3  13       31.68       39.28     10.00 o 
   5   3  13        0.57        0.57      5.36 o 
   6   3  13       38.35       41.16      5.88 o 
  -4   4  13       48.88       57.42      7.64 o 
  -3   4  13        4.58        0.99      7.02 o 
  -2   4  13        8.83       11.54      7.13 o 
  -1   4  13        4.76       -0.72      6.28 o 
   0   4  13        6.75        9.53      7.25 o 
   1   4  13        8.60        5.04      7.14 o 
   2   4  13       14.44       17.15      6.77 o 
   3   4  13       31.77       40.33      7.81 o 
  -8   0  14        0.41       -2.04     10.41 o 
  -7   0  14        0.01       -1.26      9.86 o 
  -6   0  14        2.42        1.48      9.87 o 
  -5   0  14        0.01        1.27     10.69 o 
  -4   0  14       20.07       39.71     11.51 o 
  -3   0  14      104.23      100.85     13.14 o 
  -2   0  14       89.90       97.97     13.43 o 
  -1   0  14       63.19       57.17     12.50 o 
   0   0  14       70.86       85.83     10.95 o 
   1   0  14       91.56      100.14      9.18 o 
   2   0  14      126.16      156.20     10.33 o 
   3   0  14       14.11       10.42      7.41 o 
   4   0  14       99.09       92.98      8.99 o 
   5   0  14        0.07       -1.93      7.94 o 
   6   0  14        4.39        1.92      8.61 o 
   7   0  14        0.05       -1.01      9.05 o 
  -8   1  14        0.73        0.50      7.68 o 
  -7   1  14        5.57        1.94      7.70 o 
  -6   1  14       15.38        9.60      8.03 o 
  -5   1  14       33.03       35.77      8.31 o 
  -4   1  14       20.33       13.64      7.53 o 
  -3   1  14        4.80        2.00     11.03 o 
  -2   1  14       22.13       13.80      6.20 o 
  -1   1  14       12.25        8.71      6.28 o 
   0   1  14       21.40       29.74      6.59 o 
   1   1  14        9.15        9.24      5.68 o 
   2   1  14       93.40      107.41      6.33 o 
   3   1  14       37.37       44.43      5.32 o 
   4   1  14        3.82       -0.46      4.81 o 
   5   1  14        0.28        2.71      5.67 o 
   6   1  14       16.86       15.81      5.96 o 
  -7   2  14        8.41        7.23     14.05 o 
  -6   2  14        3.87        5.65     13.90 o 
  -5   2  14        0.21       -2.10     13.82 o 
  -4   2  14       18.08       17.58      6.63 o 
  -3   2  14       14.06       13.82      9.72 o 
  -2   2  14       13.26        9.47      6.60 o 
  -1   2  14        0.07        1.04      6.40 o 
   0   2  14        9.17        4.46      6.55 o 
   1   2  14        0.20        2.65      5.91 o 
   2   2  14        0.12       -0.98      6.48 o 
   3   2  14       67.47       82.37      7.85 o 
   4   2  14        6.09        3.97      5.08 o 
   5   2  14       35.45       26.85      5.86 o 
  -5   3  14        5.10        5.08      7.10 o 
  -4   3  14        4.20        3.08      6.43 o 
  -3   3  14        0.58       -0.18      7.01 o 
  -2   3  14       17.27       17.59     12.98 o 
  -1   3  14        1.24        0.14      6.77 o 
   0   3  14       11.54       11.92      6.44 o 
   1   3  14       33.06       30.20     14.74 o 
   2   3  14        0.25        1.58      7.20 o 
   3   3  14       21.99       22.12      7.66 o 
  -6   1  15        3.10        1.13      8.43 o 
  -5   1  15        4.26        5.02     13.19 o 
  -4   1  15        3.09        7.43     11.81 o 
  -3   1  15        7.03        3.28     13.66 o 
  -2   1  15       15.15       14.30     13.07 o 
  -1   1  15       15.78       12.17      7.23 o 
   0   1  15        0.36        2.44      6.91 o 
   1   1  15       23.25       27.90      9.37 o 
   2   1  15        0.44        0.15      6.94 o 
   3   1  15        6.83        3.82      5.93 o 
   4   1  15       14.18       12.92      6.10 o 
  -4   2  15       14.32       26.38     16.38 o 
  -3   2  15        0.00        0.29      7.22 o 
  -2   2  15        7.95        6.61      7.56 o 
  -1   2  15       10.32       11.48      7.36 o 
   0   2  15       87.41      108.36      9.90 o 
   1   2  15       27.65       23.90      7.65 o 
   2   2  15        0.37        0.07      7.32 o 
   3   2  15        1.31        5.17      7.57 o 
                                                 
